# Supplementary material for: Significance of the Identification in the Horn of Africa of an Exceptionally Deep Branching Mycobacterium tuberculosis Clade
Source: PLoS One. 2012 Dec 27;7(12):e52841. doi: 10.1371/journal.pone.0052841 (PMC3531362; doi:10.1371/journal.pone.0052841)
Supplement: Table S1 — Eighty spoligotypes observed in the isolate collection, and their frequency. (XLS) [file pone.0052841.s002.xls]

## Sheet: RESULT_spoligo
	1	2	3	4	5	6	7	8	9	10	11	12	13	14	15	16	17	18	19	20	21	22	23	24	25	26	27	28	29	30	31	32	33	34	35	36	37	38	39	40	41	42	43	Spoligotype43	SIT	Nb isolates	Clade	Lineage	Strain ID
1	n	n	n	n	n	n	n	n	n	n	n	n	n	n	n	n	n	n	n	n	n	n	n	n	n	n	n	n	n	n	n	n	o	o	o	o	n	n	n	n	n	n	n	777777777760771	53	55	T/H	4	Percy799
2	n	n	n	n	n	n	n	n	n	n	n	n	o	n	n	n	n	n	n	n	n	n	n	n	n	n	n	n	n	n	n	n	o	o	o	o	n	n	n	n	n	n	n	777737777760771	37	10	T/H	4	Percy838
3	n	n	n	n	n	n	n	n	n	n	n	n	n	n	n	n	n	n	o	n	n	n	n	n	n	n	n	n	n	n	n	n	o	o	o	o	n	n	n	n	n	n	n	777777377760771	40	2	T/H	4	Percy836
4	n	n	n	n	n	n	n	n	n	n	n	n	n	o	n	n	n	n	o	n	n	n	n	n	n	n	n	n	n	n	n	n	o	o	o	o	n	n	n	n	n	n	n	777757377760771	Orphan	1	T/H	4	Percy722
5	n	n	n	n	n	o	n	n	n	n	n	n	n	n	n	n	n	n	o	n	n	n	n	n	n	n	n	n	n	n	n	n	o	o	o	o	n	n	n	n	n	n	n	767777377760771	Orphan	1	T/H	4	Percy536
6	n	n	n	n	n	n	n	n	n	n	n	n	n	n	n	n	n	n	n	n	n	n	n	n	n	n	n	n	n	n	n	n	o	o	o	o	n	n	n	o	n	n	n	777777777760731	52	9	T/H	4	Percy797
7	n	n	n	n	n	n	n	n	n	n	n	n	n	n	n	n	o	n	n	n	n	n	n	n	n	n	n	n	n	n	n	n	o	o	o	o	n	n	n	o	n	n	n	777775777760731	584	1	T/H	4	Percy804
8	n	n	n	n	n	n	n	n	n	n	n	n	n	n	n	n	n	n	n	n	n	n	n	n	n	n	n	n	n	n	n	n	o	o	o	o	n	n	n	o	o	n	n	777777777760711	78	2	T/H	4	Percy768
9	n	n	n	n	n	n	n	n	n	n	n	n	n	n	n	n	n	n	n	n	n	n	n	n	n	n	n	n	n	n	o	n	o	o	o	o	n	n	o	o	n	n	n	777777777720631	134	2	T/H	4	Percy832
10	n	n	n	n	n	n	n	n	n	n	n	n	n	n	n	o	n	o	n	n	n	n	n	n	n	n	n	n	n	n	o	n	o	o	o	o	n	n	o	o	n	n	n	777772777720631	Orphan	1	T/H	4	Percy751
11	n	n	n	n	n	n	n	n	n	n	n	n	n	n	n	n	n	n	n	n	n	n	n	n	n	o	o	o	o	o	o	n	o	o	o	o	n	n	o	o	n	n	n	777777774020631	1552	2	T/H	4	Percy752
12	n	n	n	n	n	n	n	n	n	n	n	n	n	n	n	n	n	o	n	n	n	n	n	n	n	n	n	n	n	n	n	n	o	o	o	o	n	n	o	o	o	o	n	777776777760601	137	5	T/H	4	Percy371
13	n	n	n	n	n	n	n	n	n	n	n	n	n	o	n	n	n	n	n	n	n	n	n	n	o	o	o	o	o	o	o	o	o	o	o	o	n	n	n	o	n	n	n	777757770000731	Orphan	1	T/H	4	S20
14	n	n	n	n	n	n	n	n	n	n	n	n	n	o	n	n	n	o	n	n	n	n	n	n	n	n	n	n	n	n	n	n	o	o	o	o	n	n	n	n	n	n	n	777756777760771	302	12	T/H	4	Percy376
15	n	n	n	n	n	n	n	n	n	n	n	n	n	n	n	n	n	o	n	n	n	n	n	n	n	n	n	n	n	n	n	n	o	o	o	o	n	n	n	n	n	n	n	777776777760771	119	1	T/H	4	Percy839
16	o	n	n	n	n	n	n	n	o	n	n	n	n	n	n	n	o	o	n	n	n	o	n	n	n	n	n	n	n	n	n	n	o	o	o	o	n	n	n	n	n	n	n	376774737760771	1733	1	T/H	4	Percy851
17	n	n	n	n	n	n	n	n	o	o	n	n	n	n	n	n	n	n	n	n	n	n	n	n	n	n	n	n	n	n	n	n	o	o	o	o	n	n	n	n	n	n	n	776377777760771	34	4	T/H	4	Percy447
18	n	n	n	n	n	o	o	o	o	o	o	o	n	n	n	n	n	n	n	n	n	n	n	n	n	n	n	n	n	n	n	n	o	o	o	o	n	n	n	n	n	n	n	760077777760771	Orphan	1	T/H	4	Percy477
19	n	n	n	n	n	n	n	n	n	n	n	n	o	n	n	n	n	n	o	n	n	n	o	o	n	n	n	n	n	n	n	n	o	o	o	o	n	n	n	n	n	n	n	777737347760771	Orphan	2	T/H	4	Percy823
20	n	n	n	o	n	n	n	n	n	n	n	n	o	n	n	n	n	n	n	n	n	n	n	n	n	n	n	n	n	n	n	n	o	o	o	o	n	n	n	n	n	n	n	737737777760771	2052	1	T/H	4	Percy794
21	n	n	n	n	n	n	n	n	n	n	n	n	o	n	n	n	n	n	n	o	n	n	n	n	n	n	n	n	n	n	n	n	o	o	o	o	n	n	n	n	n	n	n	777737577760771	Orphan	3	T/H	4	Percy1038
22	n	n	n	n	n	n	n	n	n	n	n	o	o	o	n	n	n	n	n	n	n	n	n	n	n	n	n	n	n	n	n	n	o	o	o	o	n	n	n	n	n	n	n	777617777760771	1214	1	T/H	4	Percy721
23	n	n	n	n	n	n	n	n	n	n	n	n	n	n	n	n	n	n	n	n	n	n	n	n	n	o	n	n	n	n	o	n	o	o	o	o	n	n	n	n	n	n	n	777777775720771	121	6	T/H	4	Percy404
24	n	n	n	n	n	n	n	n	n	n	n	n	n	n	n	n	n	n	n	n	n	n	n	n	n	n	n	n	n	n	o	n	o	o	o	o	n	n	n	n	n	n	n	777777777720771	50	3	T/H	4	Percy407
25	n	o	o	n	n	n	n	n	n	n	n	n	n	n	n	n	n	n	n	n	n	n	n	n	n	n	n	n	n	n	n	n	o	o	o	o	n	n	n	n	n	n	n	477777777760771	804	1	T/H	4	Percy730
26	n	n	n	n	n	n	n	n	n	n	n	n	n	n	n	n	n	n	n	n	o	n	n	n	n	n	n	n	n	n	n	n	o	o	o	o	n	n	n	n	n	n	n	777777677760771	291	1	T/H	4	Percy779
27	n	n	n	n	n	n	n	n	n	n	n	n	n	n	n	n	n	n	n	o	o	n	n	n	n	n	n	n	n	n	n	n	o	o	o	o	n	n	n	n	n	n	n	777777477760771	451	1	T/H	4	Percy57r
28	n	n	n	n	n	n	n	n	n	n	n	n	n	n	n	n	n	n	n	n	o	o	o	o	o	o	o	o	o	o	o	n	o	o	o	o	n	n	n	n	n	n	n	777777600020771	275	1	T/H	4	Percy760
29	n	n	n	n	n	o	o	o	o	o	o	o	o	o	o	o	o	o	o	o	o	o	o	o	o	o	n	n	n	n	n	n	o	o	o	o	n	n	n	n	n	n	n	760000001760771	Orphan	1	T/H	4	Percy828
30	o	o	o	o	o	o	o	o	o	o	o	o	o	o	o	o	o	o	o	o	o	o	o	o	n	o	o	o	o	o	o	n	o	o	o	o	n	n	o	o	n	n	n	000000004020631	Orphan	1	T/H	4	Percy569
31	o	o	o	o	o	o	o	o	o	o	o	o	o	o	o	o	o	o	o	o	o	o	o	o	n	n	n	n	n	n	o	n	o	o	o	o	n	n	o	o	n	n	n	000000007720631	586	2	T/H	4	Percy795
32	n	n	n	n	n	n	n	n	n	o	o	o	o	o	o	o	o	o	o	n	n	n	n	n	n	n	n	n	n	n	n	n	o	o	o	o	n	n	n	n	n	n	n	777000377760771	149	43	T/H	4	Percy733
33	n	n	n	n	n	n	n	n	n	o	o	o	o	o	o	o	o	o	o	n	n	n	n	n	n	n	n	n	n	n	n	n	o	o	o	o	n	n	n	o	n	n	n	777000377760731	345	2	T/H	4	Percy754
34	n	n	n	n	n	n	n	n	n	o	o	o	o	o	o	o	o	o	o	n	n	n	n	n	n	n	n	n	n	n	n	n	o	o	o	o	n	n	o	o	o	n	n	777000377760611	Orphan	1	T/H	4	Percy771
35	o	o	n	n	n	n	n	n	n	o	o	o	o	o	o	o	o	o	o	n	n	n	n	n	n	n	n	n	n	n	n	n	o	o	o	o	n	n	n	n	n	n	n	177000377760771	Orphan	4	T/H	4	Percy406
36	n	n	n	n	n	n	n	n	n	o	o	o	o	o	o	o	o	o	o	n	n	n	n	n	n	n	n	n	n	n	n	n	o	o	o	o	n	n	n	n	o	o	o	777000377760740	Orphan	2	T/H	4	Percy513
37	n	n	n	o	o	o	o	o	o	o	o	o	o	o	o	o	o	o	o	o	o	o	o	n	n	n	n	n	n	n	n	n	o	o	o	o	n	n	n	n	n	n	n	700000017760771	Orphan	34	U	4	Percy639
38	n	n	n	o	o	o	o	o	o	o	o	o	o	o	o	o	o	o	o	o	o	o	o	n	n	n	n	n	n	n	n	n	o	o	o	o	n	n	n	o	n	n	n	700000017760731	Orphan	2	U	4	Percy397
39	n	n	n	o	o	o	o	o	o	o	o	o	o	o	o	o	o	o	o	o	o	o	o	o	n	n	n	n	n	n	n	n	o	o	o	o	n	n	n	n	n	n	n	700000007760771	Orphan	2	U	4	Percy429
40	n	n	n	n	n	n	n	n	n	n	n	n	n	n	n	n	n	n	n	n	o	o	o	o	n	n	n	n	n	n	n	n	o	o	o	o	n	n	n	n	n	n	n	777777607760771	42	12	LAM9	4	Percy559
41	n	n	o	n	n	n	n	n	n	n	n	n	n	n	n	n	n	n	n	n	o	o	o	o	n	n	n	n	n	n	n	n	o	o	o	o	n	n	n	n	n	n	n	677777607760771	20	7	LAM1	4	Percy387
42	n	o	n	n	n	n	n	n	n	n	n	n	n	n	n	n	n	n	o	o	o	o	o	o	o	n	o	o	o	o	n	n	o	o	o	o	o	n	n	n	n	n	n	577777002060371	Orphan	1	LAM	4	Percy485
43	o	n	n	n	n	n	n	n	n	n	n	n	n	n	n	n	n	n	n	o	o	o	o	o	o	n	n	n	o	n	n	n	o	o	o	o	n	n	n	n	n	n	n	377777403560771	Orphan	2	LAM	4	Percy355
44	o	n	n	n	n	n	n	n	n	n	n	n	n	n	n	n	n	n	n	o	o	o	n	o	o	n	n	n	o	n	n	n	o	o	o	o	n	n	n	n	n	n	n	377777423560771	649	1	LAM	4	Percy482
45	n	n	n	n	n	n	n	n	n	n	n	n	n	n	n	n	n	o	n	n	o	o	o	o	n	n	n	n	n	n	n	n	o	o	o	o	n	o	n	n	n	n	n	777776607760571	Orphan	1	LAM	4	Percy759
46	o	n	n	n	n	n	n	o	o	n	n	n	n	n	n	n	n	n	n	n	o	o	o	o	n	n	n	n	n	n	n	n	o	o	o	o	n	n	n	n	n	n	n	374777607760771	Orphan	1	LAM	4	Percy484
47	n	n	n	n	n	n	n	n	n	n	n	n	n	n	n	n	n	n	n	n	n	n	n	n	n	n	n	n	o	o	o	o	n	o	n	n	n	n	n	n	n	n	n	777777777413771	236	3	EAI-5	1	Percy803
48	n	o	o	n	n	n	n	n	n	n	n	n	n	n	n	n	n	n	o	n	n	n	n	n	n	n	n	n	o	o	o	o	n	o	n	n	n	n	n	n	n	n	n	477777377413771	109	4	EAI8-MDG	1	Percy557
49	n	o	o	n	n	n	n	n	n	n	n	n	n	n	n	n	n	n	o	n	n	n	n	n	n	n	o	n	o	o	o	o	n	o	n	n	n	n	n	n	n	n	n	477777376413771	Orphan	19	EAI8-MDGv	1	Percy720
50	n	o	o	n	n	n	n	n	n	n	n	n	n	n	n	n	n	n	o	n	o	n	n	n	n	n	n	n	o	o	o	o	n	o	n	n	n	n	n	n	n	n	n	477777277413771	10	13	EAI8-MDGv	1	Percy833
51	n	o	o	n	n	n	n	n	n	n	n	n	o	n	n	n	n	n	o	n	o	n	n	n	n	n	n	n	o	o	o	o	n	o	n	n	n	n	n	n	n	n	n	477737277413771	Orphan	3	EAI8-MDGv	1	Percy848
52	n	o	o	n	n	n	n	n	n	n	n	n	n	n	n	n	n	n	o	n	o	n	n	n	n	n	n	o	o	o	o	o	n	o	n	n	n	n	n	n	n	n	n	477777277013771	Orphan	2	EAI8-MDGv	1	Percy526
53	n	o	o	n	o	o	o	o	o	n	n	n	n	n	n	n	n	n	o	n	o	n	n	n	n	n	n	n	o	o	o	o	n	o	n	n	n	n	n	n	n	n	n	440777277413771	Orphan	2	EAI8-MDGv	1	Percy819
54	n	o	o	n	n	n	n	n	n	n	o	n	n	n	n	n	n	n	n	n	n	n	n	n	n	n	n	n	o	o	o	o	n	o	n	n	o	o	o	n	n	n	n	477577777413071	652	1	EAI3-INDv	1	Percy420
55	n	o	o	n	n	n	n	n	n	n	n	n	n	n	n	n	n	n	n	n	n	n	n	n	n	n	n	n	o	o	o	o	n	o	n	n	o	o	o	n	n	n	n	477777777413071	11	4	EAI3-IND	1	S41
56	n	o	o	n	n	n	n	n	n	n	n	n	n	n	n	n	n	n	n	n	n	n	n	o	n	n	n	n	o	o	o	o	n	o	n	n	o	o	o	n	n	n	n	477777767413071	414	1	EAI3-INDv	1	Percy473
57	n	o	o	n	n	n	n	n	n	n	n	n	n	n	n	n	n	o	o	o	o	n	n	n	n	n	n	n	o	o	o	o	n	o	n	n	o	o	o	n	n	n	n	477776077413071	Orphan	1	EAI3-INDv	1	Percy585
58	n	o	o	n	n	n	n	n	n	n	n	n	n	n	n	n	n	n	n	n	n	n	n	n	n	n	n	n	o	o	o	o	n	o	n	n	o	o	o	o	n	n	n	477777777413031	355	2	EAI3-INDv	1	Percy495
59	n	n	n	n	n	n	n	n	n	n	n	n	n	n	n	n	n	n	n	n	n	n	n	n	n	n	n	n	o	o	o	o	n	o	n	n	n	n	n	o	n	n	n	777777777413731	48	10	EAI1-SOM	1	Percy829
60	n	o	o	n	n	n	n	n	n	n	n	n	n	n	n	n	n	n	n	n	n	n	n	n	n	n	n	n	o	o	o	o	n	o	n	n	n	n	n	o	n	n	n	477777777413731	1182	1	EAI1-SOMv	1	Percy421
61	n	n	n	n	n	n	n	n	n	n	n	n	o	n	n	n	n	n	n	n	n	n	o	o	n	n	n	n	o	o	o	o	n	o	n	n	n	n	n	n	n	n	n	777737747413771	726	1	EAI	1	Percy818
62	n	n	o	n	n	n	n	n	n	n	n	n	o	o	o	o	o	n	n	n	n	n	n	n	n	n	n	n	o	o	o	o	n	o	n	n	n	n	n	o	n	n	n	677701777413731	Orphan	1	EAI1-SOMv	1	Percy534
63	n	n	n	n	n	n	n	n	n	n	n	n	n	n	n	n	n	n	n	o	o	n	o	n	o	o	o	o	o	o	o	o	n	o	n	n	o	n	n	n	n	n	n	777777450013371	Orphan	1	EAI	1	Percy189a
64	n	n	n	n	n	n	n	n	n	n	n	n	n	n	n	n	n	n	n	o	o	n	o	n	n	n	n	n	o	o	o	o	n	o	n	n	o	n	n	n	n	n	n	777777457413371	Orphan	1	EAI	1	Percy437
65	n	n	n	o	o	o	o	n	n	n	n	n	n	n	n	n	n	n	n	n	n	n	o	o	o	o	o	o	o	o	o	o	o	o	n	n	n	n	n	n	n	n	n	703777740003771	26	19	CAS1-Delhi	3	Percy574
66	n	n	n	o	o	o	o	n	n	n	n	n	n	n	n	n	n	n	n	n	n	n	o	o	o	o	o	o	o	o	o	o	o	o	n	n	o	o	n	n	n	n	n	703777740003171	25	26	CAS1-Delhiv	3	Percy1044
67	n	n	n	o	o	o	o	n	n	n	n	n	o	n	n	n	n	n	n	n	n	n	o	o	o	o	o	o	o	o	o	o	o	o	n	n	o	o	n	n	n	n	n	703737740003171	1198	3	CAS1-Delhiv	3	S42
68	n	n	n	o	o	o	o	n	n	n	n	n	n	n	n	n	n	n	n	n	n	n	o	o	o	o	o	o	o	o	o	o	o	o	n	n	o	o	n	n	n	o	n	703777740003161	Orphan	1	CAS1-Delhiv	3	S73
69	n	n	n	o	o	o	o	n	n	n	n	n	n	n	n	n	n	n	n	n	n	n	o	o	o	o	o	o	o	o	o	o	o	o	n	n	n	o	o	n	n	n	n	703777740003471	247	5	CAS1-Delhiv	3	Percy774
70	n	n	n	o	o	o	o	n	n	n	n	n	n	n	n	n	n	n	n	n	n	n	o	o	o	o	o	o	o	o	o	o	o	o	n	n	n	o	o	n	n	o	o	703777740003460	Orphan	1	CAS	3	Percy669
71	n	n	n	o	o	o	o	n	n	n	n	n	n	n	n	n	n	n	n	n	n	n	o	o	o	o	o	o	o	o	o	o	o	o	o	o	o	o	o	o	n	n	n	703777740000031	1967	3	CAS	3	Percy466
72	n	n	n	o	o	o	o	n	n	n	n	n	n	n	n	n	n	n	n	n	n	o	o	o	o	o	o	o	o	o	o	o	o	o	n	n	n	n	n	n	n	n	n	703777700003771	142	1	CAS	3	Percy842
73	n	n	n	o	o	o	o	n	n	n	n	n	n	n	n	n	n	n	n	n	n	n	o	o	o	o	o	o	o	o	o	o	o	o	o	o	n	n	n	n	n	n	n	703777740000771	357	1	CAS	3	Percy1003
74	n	n	n	o	o	o	o	n	n	o	n	n	n	n	n	n	n	n	n	o	o	o	o	o	o	o	o	o	o	o	o	o	o	o	o	n	n	n	n	n	n	n	n	703377400001771	21	38	CAS1-Kili	3	Percy834
75	o	o	o	o	o	o	o	o	o	o	o	o	o	o	o	o	o	o	o	o	o	o	o	o	o	o	o	o	o	o	o	o	o	o	n	n	n	n	n	n	n	n	n	000000000003771	1	11	Beijing	2	Percy650
76	n	n	n	n	n	n	o	n	o	n	n	n	o	o	o	o	o	o	o	o	o	o	o	o	o	o	o	o	o	o	o	o	o	o	n	n	n	n	o	n	n	n	n	772700000003671	Orphan	1	AFRI variant	5	Percy34
77	n	n	n	n	n	n	o	n	o	o	o	o	o	o	o	o	o	o	o	o	o	o	o	o	n	n	n	n	n	n	n	n	n	n	o	n	n	n	o	n	n	n	n	772000007775671	Orphan	1	AFRI variant	5	Percy119
78	o	o	o	o	o	o	o	o	o	n	n	n	n	n	n	o	n	n	n	n	n	n	n	n	n	n	n	n	n	n	n	n	n	n	n	n	n	n	o	o	o	o	o	000773777777600	Orphan	1	Bov variant	7	Percy260
79	n	n	n	o	o	o	o	o	o	o	o	o	o	o	o	o	o	o	o	o	o	o	o	o	n	n	n	o	o	n	n	n	n	n	n	n	n	n	n	n	n	n	n	700000007177771	910	1	U	U	Percy556
80	n	n	n	o	o	o	o	o	o	o	o	o	o	o	o	o	o	o	o	o	o	o	o	o	o	o	o	o	o	o	o	o	o	o	o	o	o	o	o	o	o	o	n	700000000000001	Orphan	1	U	U	S72
[truncated: 2 more columns]
