# Supplementary material for: Significance of the Identification in the Horn of Africa of an Exceptionally Deep Branching Mycobacterium tuberculosis Clade
Source: PLoS One. 2012 Dec 27;7(12):e52841. doi: 10.1371/journal.pone.0052841 (PMC3531362; doi:10.1371/journal.pone.0052841)
Supplement: Tables S5 — List of the 13 deletions larger than 2 kb in Percy556 versus H37Rv. (XLS) [file pone.0052841.s006.xls]

## Sheet: Percy556_del_summary
index	Deletions_Percy556	Start	End	Size	Affected_loci	comments
1	Del38	925351	927514	2163	Rv0832-Rv0833	PPE or PE_PGRs
2	Del62	1779276	1788519	9243	Rv1572-Rv1587	phage-like
3	Del79	2211370	2219425	8055	Rv1967-Rv1976	mce3 and inside RD7
4	Del97	2969985	2972110	2125	Rv2645-Rv2647	tRNA
5	Del103	2973436	2980972	7536	Rv2650-Rv2660	phage-like
6	Del130	3732791	3735716	2925	Rv3343	PPE or PE_PGRs
7	Del131	3737077	3740531	3454	Rv3344-Rv3345	PPE or PE_PGRs
8	Del154	3884925	3887201	2276	Rv3468-Rv3470	metabolic
9	Del155	3927080	3929406	2326	Rv3507	PPE or PE_PGRs
10	Del157	3931426	3936516	5090	Rv3508	PPE or PE_PGRs
11	Del166	3940062	3942587	2525	Rv3511-Rv3512	PPE or PE_PGRs
12	Del168	3942664	3944926	2262	Rv3512	PPE or PE_PGRs
13	Del178	3946234	3950053	3819	Rv3514	PPE or PE_PGRs
