# Supplementary material for: Significance of the Identification in the Horn of Africa of an Exceptionally Deep Branching Mycobacterium tuberculosis Clade
Source: PLoS One. 2012 Dec 27;7(12):e52841. doi: 10.1371/journal.pone.0052841 (PMC3531362; doi:10.1371/journal.pone.0052841)
Supplement: Table S8 — MLVA typing data. (XLS) [file pone.0052841.s009.xls]

## Sheet: Table S6 MLVA data
Key	Strain ID	Country	MLVA	ETRA-2165_75bp_397bp_3U	ETRB-2461_57bp_292bp_3U	ETRC-0577_58bp_346bp_4U	ETRD-0580_77bp_330bp_2U*	ETRE-3192_53bp_651bp_3U	MIRU02-0154_53bp_508bp_2U	MIRU10-0960_53bp_643bp_3U	MIRU16-1644_53bp_671bp_2U	MIRU20-2050_77bp_591bp_2U	MIRU23-2531_53bp_873bp_6U	MIRU24-2687_53bp_447bp_1U	MIRU26-2996_51bp_613bp_3U	MIRU27-3006_53bp_657bp_3U	MIRU39-4348_53bp_646bp_2U	MIRU40-0802_54bp_407bp_1U	Mtub01-0024_18bp_328bp_10U	Mtub02-0079_9bp_230bp_6U	Mtub12-1121_15bp_215bp_4U	Mtub21-1955_57bp_206bp_2U	Mtub29-2347_57bp_350bp_4U	Mtub30-2401_58bp_319bp_2U	Mtub31-2990_55bp_257bp_2U	Mtub39-3690_58bp_341bp_2U**	QUB11a-2163_69bp_305bp_3U
Genbank	H37Rv	REF	MOD-H37Rv	3	3	4	2.5	3	2	3	2	2	6	1	3	3	2	1	10	6	4	2	4	2	2	2	3
Mtub#0392	Percy028 (H37Rv)	REF	MOD-H37Rv	3	3	4	2.5	3	2	3	2	2	6	1	3	3	2	1	10	6	4	2	4	2	2	5	3
Genbank	CDC1551	REF	MOD-CDC	2	2	3	2	3	2	5	3	2	5	1	5	3	2	5	9	7	5	3	3	4	3	3	7
Mtub#0075	Percy259	Djibouti	MOD	3	3	4	2	2	2	1	3	2	5	1	3	1	2	2	10	6	5	1	2	2	3	3	25
Mtub#0076	Percy260	Djibouti	Bovis	4	3	5	3	3	2	2	3	2	4	3	5	3	2	2	9	9	4	3	3	4	3	3	11
Mtub#0113	Percy7	Djibouti	CAS	4	2	2	2	5	2	4	3	2	5	1	7	3	3	3	9	9	3	4	4	2	1	3	10
Mtub#0114	Percy27	Djibouti	CAS	4	2	2	2	5	2	4	1	2	5	1	7	3	3	3	9	9	3	4	4	2	1	3	10
Mtub#0115	Percy47	Djibouti	LAM	2	1	4	1	3	2	4	2	2	6	1	5	3	2	1	9	5	4	3	4	1	1	2	5
Mtub#0116	Percy91	Djibouti	CAS	4	2	2	2	4	2	4	3	2	5	1	7	3	3	3	9	9	3	4	4	2	1	3	10
Mtub#0117	Percy119	Djibouti	AFRI 1	2	5	5	2	6	2	7	4	2	4	2	4	3	2	1	9	8	4	3	3	4	1	1	10
Mtub#0127	Percy189a	Djibouti	EAI	3	4	4	3	5	2	4	3	2	4	2	2	3	3	3	9	9	4	6	3	2	1	7	5
Mtub#0253	Percy180b	Sudan	Beijing	4	2	4	2	5	2	3	3	2	5	1	7	3	2	3	9	8	3	3	4	4	3	3	6
Mtub#0263	Percy34	Somalia	AFRI 1	7	9	6	2	5	2	6	3	2	4	2	3	3	2	1	9	8	4	3	3	4	3	5	10
Mtub#0414	Percy040r	Djibouti	EAI	4	4	4	5	6	2	4	3	2	6	2	2	3	2	3	9	8	4	5	3	1	4	2	14
Mtub#0415	Percy41r	Djibouti	CAS	4	2	2	2	5	2	4	4	2	5	1	3	3	3	3	9	8	3	4	4	2	3	3	10
Mtub#0416	Percy57r	Somalia	MOD-CDC	3	2	4	2	3	2	5	1	1	5	1	1	3	2	2	9	8	4	3	4	4	3	3	6
Mtub#0417	Percy74r	Djibouti	Beijing	4	2	4	2	5	2	3	3	2	5	1	3	3	3	3	9	8	4	4	4	4	3	3
Mtub#0418	Percy75r	Djibouti	Beijing	4	2	4	2	5	2	3	3	2	5	1	6	3	2	3	9	8	4	4	4	4	3	3	24
Mtub#0419	Percy76r	Djibouti	Beijing	4	2	4	2	5	2	3	3	2	5	1	6	3	3	3	9	8	4	4	4	4	3	3	24
Mtub#0420	Percy77r	Djibouti	MOD-CDC	3	2	2	2	3	2	5	1	2	5	1	1	3	2	2	9	8	4	3	4	4	3	3	8
Mtub#0421	Percy78r	Djibouti	Beijing	4	2	4	2	5	2	3	3	2	5	1	6	3	3	3	9	8	4	4	4	4	3	3	24
Mtub#0424	Percy92r	Djibouti	Beijing	4	2	4	2	5	2	3	3	2	5	1	6	3	3	3	9	8	4	4	4	4	3	3	24
Mtub#0450	Percy342	Djibouti	EAI	9	2	2	5	3	2	4	3	2	6	2	2	3	1	3	9	7	4	7	3	2	3	5	9
Mtub#0495	Percy347	Djibouti	MOD-CDC	3	2	4	2	3	2	5	1	2	5	1	1	3	2	2	9	8	4	3	4	4	3	3	8
Mtub#0497	Percy349	Djibouti	MOD-CDC	3	2	4	2	3	2	5	1	2	5	1	1	3	2	2	9	8	4	3	4	4	3	3	8
Mtub#0502	Percy354	Kenya	LAM	2	2	4	2	2	1	4	3	2	6	1	5	3	2	5	10	5	4	4	4	1	3	2	5
Mtub#0503	Percy355	Kenya	LAM	2	2	4	2	2	1	4	3	1	6	1	5	3	2	5	10	5	4	4	4	1	3	2	5
Mtub#0504	Percy356	Kenya	MOD-CDC	3	2	4	2	3	2	5	1	2	5	1	1	3	2	2	9	8	4	3	4	4	3	3	8
Mtub#0507	Percy359	Djibouti	CAS	4	2	2	2	4	2	7	4	2	5	1	1	3	3	4	9	9	3	3	4	2	3	2	10
Mtub#0508	Percy360	Djibouti	EAI	7	1	3	5	4	2	4	2	2	6	2	2	3	3	4	9	8	4	6	3	1	4	4	12
Mtub#0509	Percy361	Djibouti	LAM	2	1	4	1	2	2	4	2	2	6	1	5	3	2	1	9	5	4	3	4	1	3	2	5
Mtub#0512	Percy364	Djibouti	CAS	4	2	2	2	4	2	7	4	2	5	1	1	3	3	4	9	9	3	3	4	2	3	2	10
Mtub#0519	Percy371	Djibouti	MOD-CDC	3	2	4	2	2	2	5	3	2	5	1	5	3	2	2	9	7	5	2	4	4	3	3	7
Mtub#0522	Percy374	Djibouti	CAS	4	2	2	2	5	2	4	3	2	5	1	7	3	3	3	9	9	3	4	4	2	3	3	10
Mtub#0523	Percy375	Djibouti	EAI	6	4	4	5	2	2	4	3	2	6	2	2	3	2	3	9	8	4	7	3	1	4	4	13
Mtub#0524	Percy376	Djibouti	MOD-CDC	3	2	3	2	3	2	4	3	2	5	1	5	3	2	4	9	8	6	4	4	4	3	4	7
Mtub#0525	Percy377	Djibouti	MOD-CDC	3	2	4	2	3	2	5	1	2	5	1	1	3	2	2	9	8	4	3	4	5	3	3	8
Mtub#0526	Percy378	Djibouti	MOD-CDC	3	2	4	2	3	2	5	1	2	5	1	1	3	2	2	9	8	4	3	4	4	3	3	8
Mtub#0527	Percy379	Djibouti	MOD	2	2	4	2	3	2	3	3	2	5	1	4	3	2	4	10	6	4	3	4	2	3	4	6
Mtub#0529	Percy381	Djibouti	EAI	4	4	4	5	6	2	4	3	2	6	2	2	3	2	3	9	8	4	5	3	1	4	2	13
Mtub#0533	Percy385	Djibouti	EAI	5	4	4	6	6	2	4	3	2	6	2	2	3	2	3	9	8	4	5	3	1	4	4	12
Mtub#0535	Percy387	Djibouti	LAM	2	2	4	2	3	2	3	2	2	6	1	5	3	2	1	10	5	4	3	5	1	3	2	5
Mtub#0536	Percy388	Djibouti	CAS	4	2	2	2	4	2	7	4	2	5	1	1	3	3	4	9	9	3	3	4	2	3	2	10
Mtub#0537	Percy389	Djibouti	EAI	4	4	4	5	6	2	4	3	2	6	2	2	3	2	3	9	8	4	5	3	1	4	2	13
Mtub#0538	Percy390	Djibouti	Beijing	3	2	4	2	5	2	3	3	2	5	1	7	1	3	1	9	8	4	6	4	4	3	3	11
Mtub#0539	Percy391	Djibouti	Beijing	3	2	4	2	5	2	3	3	2	5	1	7	1	3	1	9	8	4	6	4	4	3	3	11
Mtub#0540	Percy392	Djibouti	EAI	3	4	2	5	5	2	4	3	2	6	2	2	3	1	3	9	7	4	3	3	2	5	5	9
Mtub#0541	Percy393	Djibouti	CAS	4	2	2	2	4	2	7	4	2	5	1	1	3	3	4	9	9	3	3	4	2	3	2	10
Mtub#0542	Percy394	Djibouti	MOD-CDC	3	2	4	2	3	2	5	1	2	5	1	1	3	2	2	9	8	4	3	4	4	3	3	8
Mtub#0543	Percy395	Djibouti	EAI	6	1	4	5	5	2	3	3	2	6	2	2	3	4	4	9	8	4	8	3	1	4	4	9
Mtub#0544	Percy396	Djibouti	MOD	2	2	4	2	3	2	3	3	2	5	1	4	3	2	4	10	6	4	3	4	2	3	4	6
Mtub#0545	Percy397	Djibouti	MOD	2	2	5	2	3	2	3	3	2	5	1	4	3	2	4	10	6	4	3	4	2	3	4	6
Mtub#0546	Percy398	Djibouti	MOD	2	2	4	2	3	2	3	3	2	5	1	4	3	2	4	10	6	4	3	4	2	3	4	6
Mtub#0547	Percy399	Djibouti	MOD-CDC	3	2	4	2	3	2	5	1	2	5	1	1	3	2	2	9	8	4	3	4	4	3	2	8
Mtub#0548	Percy400	Djibouti	MOD-CDC	3	2	4	2	2	2	5	3	2	5	1	5	3	2	2	9	8	5	2	4	4	3	3	7
Mtub#0551	Percy403	Djibouti	MOD	3	2	4	2	3	2	3	1	2	5	1	5	3	2	4	10	6	4	2	3	2	3	5	6
Mtub#0552	Percy404	Djibouti	MOD-CDC	3	2	3	3	3	2	5	3	2	5	1	5	3	2	3	9	7	4	3	4	4	3	3	10
Mtub#0553	Percy405	Djibouti	MOD-CDC	3	2	4	2	3	2	5	1	2	5	1	1	3	2	2	9	8	4	3	4	4	3	3	8
Mtub#0554	Percy406	Djibouti	MOD-CDC	3	2	4	2	3	2	4	1	1	5	1	1	3	2	2	9	8	4	3	4	4	3	3	8
Mtub#0555	Percy407	Djibouti	MOD-CDC	3	2	3	2	3	2	5	3	2	3	1	5	3	2	3	9	8	4	3	2	4	3	3	8
Mtub#0556	Percy408	Djibouti	MOD-CDC	3	2	4	2	3	2	5	1	2	5	1	1	3	2	1	9	8	4	3	4	4	3	3	8
Mtub#0558	Percy410	Djibouti	MOD-CDC	3	2	4	2	3	2	4	1	1	5	1	1	3	2	2	9	8	4	3	4	4	3	3	8
Mtub#0559	Percy411	Djibouti	MOD-CDC	3	2	3	3	3	2	5	3	2	5	1	5	3	2	3	9	7	4	3	4	4	3	3	10
Mtub#0560	Percy412	Djibouti	EAI	5	4	4	5	6	2	4	3	2	6	2	2	3	2	3	9	8	4	6	3	1	4	4	13
Mtub#0561	Percy413	Djibouti	MOD	3	3	4	2	3	2	1	3	2	5	1	5	3	2	2	10	6	5	3	4	2	3	3	8
Mtub#0562	Percy414	Djibouti	CAS	4	2	2	2	5	2	6	4	2	5	1	5	3	3	3	9	9	3	2	4	2	3	3	10
Mtub#0563	Percy415	Djibouti	MOD-CDC	3	2	4	2	3	2	5	1	2	5	1	1	3	2	2	9	8	4	3	4	4	3	3	8
Mtub#0565	Percy417	Djibouti	MOD-CDC	3	2	4	2	3	2	5	1	2	5	1	1	3	2	2	9	8	4	3	4	4	3	3	8
Mtub#0566	Percy418	Djibouti	EAI	5	4	4	6	6	2	4	3	2	6	2	2	3	2	3	9	8	4	5	3	1	4	4	10
Mtub#0567	Percy419	Djibouti	MOD-CDC	3	2	2	2	3	2	5	1	2	5	1	1	3	2	2	9	8	4	3	4	4	3	3	8
Mtub#0568	Percy420	Djibouti	EAI	6	1	4	5	5	2	3	3	2	6	2	2	3	3	4	9	8	4	6	3	1	4	4	13
Mtub#0569	Percy421	Djibouti	EAI	9	4	2	5	5	2	4	3	2	6	2	2	3	1	3	9	7	4	10	3	2	5	5	9
Mtub#0570	Percy422	Djibouti	MOD-CDC	3	2	4	2	3	2	5	1	2	5	1	1	3	2	2	9	8	4	3	4	4	3	3	8
Mtub#0571	Percy423	Djibouti	MOD	2	2	4	2	3	2	3	3	2	5	1	4	3	2	4	9	6	4	3	4	2	3	4	6
Mtub#0572	Percy424	Djibouti	LAM	2	2	4	2	3	2	3	2	2	6	1	5	3	2	1	10	5	4	3	5	1	3	2	5
Mtub#0573	Percy425	Djibouti	MOD	3	2	4	2	3	2	1	3	2	5	1	6	3	2	2	10	6	5	3	4	2	3	3	8
Mtub#0574	Percy426	Djibouti	MOD-CDC	3	2	4	2	3	2	5	1	2	5	1	1	3	2	2	9	9	4	3	4	4	3	3	8
Mtub#0575	Percy427	Djibouti	MOD	4	2	4	3	3	2	3	3	2	6	1	5	3	2	4	10	6	4	1	4	2	3	3	6
Mtub#0577	Percy429	Djibouti	MOD	3	3	4	1	3	1	3	5	2	5	1	5	2	2	2	10	6	4	2	4	2	3	6	4
Mtub#0578	Percy430	Djibouti	CAS	4	2	2	2	5	2	6	4	2	5	1	6	3	3	2	9	9	3	6	4	2	3	2	8
Mtub#0579	Percy431	Djibouti	MOD-CDC	2	2	4	2	3	2	5	1	2	5	1	1	3	2	2	9	8	4	3	4	4	3	3	8
Mtub#0580	Percy432	Djibouti	MOD-CDC	3	2	3	3	3	2	5	3	2	5	1	5	3	2	3	9	7	4	3	4	4	3	3	11
Mtub#0581	Percy433	Djibouti	MOD	3	2	4	2	3	2	3	1	2	5	1	5	3	2	4	10	6	4	2	3	2	3	4	6
Mtub#0582	Percy434	Djibouti	MOD-CDC	3	2	4	2	3	2	5	1	2	5	1	1	3	2	2	9	8	4	3	4	4	2	4	8
Mtub#0583	Percy435	Djibouti	MOD-CDC	3	2	4	2	3	2	5	3	2	5	1	5	3	2	2	9	8	5	2	4	4	3	3	7
Mtub#0584	Percy436	Djibouti	CAS	4	2	2	2	5	2	4	4	2	5	1	7	3	3	3	9	9	3	4	4	2	3	3	10
Mtub#0585	Percy437	Djibouti	EAI	3	4	4	3	5	2	4	3	2	4	2	2	3	3	3	9	9	4	6	3	2	3	8	5
Mtub#0586	Percy438	Djibouti	MOD-CDC	3	2	4	2	3	2	5	1	2	5	1	1	3	2	2	9	8	4	3	4	4	3	3	8
Mtub#0587	Percy439	Djibouti	CAS	4	2	2	2	4	2	7	4	2	5	1	1	3	3	4	9	9	3	3	4	2	3	2	10
Mtub#0588	Percy440	Djibouti	CAS	4	2	2	2	5	2	4	3	2	5	1	7	3	3	3	9	9	3	4	4	2	3	4	10
Mtub#0589	Percy441	Djibouti	MOD-CDC	3	2	4	2	3	2	5	1	2	5	1	1	3	2	2	9	8	4	3	4	4	2	4	8
Mtub#0590	Percy442	Djibouti	MOD-CDC	3	2	4	2	3	2	5	1	2	5	1	1	3	2	2	9	8	4	3	4	4	3	3	8
Mtub#0591	Percy443	Djibouti	MOD	3	2	4	2	3	2	3	3	2	6	1	5	3	2	1	10	6	4	2	4	2	2	6	3
Mtub#0592	Percy444	Djibouti	CAS	4	2	2	2	4	2	6	4	2	5	1	1	3	3	4	9	9	3	3	4	2	3	2	10
Mtub#0593	Percy445	Djibouti	MOD-CDC	3	2	3	2	3	2	5	3	2	3	1	5	3	2	3	9	8	4	3	4	4	3	3	11
Mtub#0594	Percy446	Djibouti	MOD-CDC	3	2	4	2	3	2	4	1	1	5	1	1	3	2	2	9	8	4	3	2	4	3	3	5
Mtub#0595	Percy447	Djibouti	MOD	4	2	4	3	2	3	3	3	2	5	1	5	3	2	2	10	6	4	1	4	2	3	3	6
Mtub#0596	Percy448	Djibouti	MOD-CDC	3	2	4	2	3	2	5	1	2	5	1	1	3	2	2	9	8	4	3	4	4	3	3	8
Mtub#0598	Percy450	Djibouti	LAM	2	1	4	1	3	2	4	2	2	6	1	5	3	2	1	9	5	4	3	4	1	3	2	4
Mtub#0599	Percy451	Djibouti	CAS	4	2	2	2	4	2	7	4	2	5	1	1	3	3	4	9	9	3	3	4	2	3	2	10
Mtub#0600	Percy452	Djibouti	MOD-CDC	3	2	4	2	3	2	5	1	2	5	1	1	3	2	2	9	8	4	3	4	4	3	3	8
Mtub#0601	Percy453	Djibouti	MOD-CDC	3	2	4	2	3	2	5	1	2	5	1	1	3	2	2	9	8	4	3	4	4	3	3	8
Mtub#0602	Percy454	Djibouti	MOD	4	2	4	3	2	3	3	3	2	5	1	5	3	2	2	10	6	4	1	4	2	3	3	6
Mtub#0603	Percy455	Djibouti	CAS	4	2	2	2	4	2	7	4	2	5	1	1	3	3	4	9	9	3	3	4	2	3	2	10
Mtub#0604	Percy456	Djibouti	MOD-CDC	3	2	4	2	3	2	5	1	2	5	1	1	3	2	2	9	8	4	3	4	4	3	3	8
Mtub#0605	Percy457	Djibouti	CAS	4	2	2	2	4	2	7	4	2	5	1	1	3	3	4	9	9	3	3	4	2	3	2	10
Mtub#0606	Percy458	Djibouti	CAS	4	2	2	2	5	2	4	3	2	5	1	7	3	3	2	9	9	3	4	4	2	3	3	10
Mtub#0607	Percy459	Djibouti	CAS	4	2	2	2	5	2	4	3	2	5	1	7	3	3	3	9	9	3	5	4	2	3	3	10
Mtub#0608	Percy460	Djibouti	CAS	4	2	2	2	4	2	7	4	2	5	1	1	3	3	4	9	9	3	3	4	2	3	2	10
Mtub#0609	Percy461	Djibouti	CAS	4	2	2	2	4	2	7	4	2	5	1	1	3	3	4	9	9	3	3	4	2	3	2	10
Mtub#0610	Percy462	Djibouti	CAS	4	2	2	2	4	2	7	4	2	5	1	1	3	3	4	9	9	3	3	4	2	3	2	10
Mtub#0611	Percy463	Djibouti	CAS	4	2	2	2	4	2	7	4	2	5	1	1	3	3	4	9	9	3	3	4	2	3	2	10
Mtub#0612	Percy464	Djibouti	MOD	3	2	4	2	3	2	2	3	2	5	1	5	3	2	1	10	6	4	3	3	2	4	3	6
Mtub#0613	Percy465	Djibouti	CAS	4	2	2	2	4	2	6	4	2	5	1	1	3	3	4	9	9	3	3	2	2	3	2	10
Mtub#0614	Percy466	Djibouti	CAS	4	2	2	2	5	2	6	4	2	5	1	8	3	3	4	9	8	3	4	4	2	3	3	10
Mtub#0616	Percy468	Djibouti	MOD-CDC	3	2	4	2	3	2	5	1	2	5	1	1	3	2	2	9	8	4	3	4	4	3	3	8
Mtub#0617	Percy469	Djibouti	MOD-CDC	3	2	4	2	3	2	5	1	2	5	1	1	3	2	2	9	8	4	3	4	4	3	3	8
Mtub#0618	Percy470	Djibouti	CAS	4	2	2	2	4	2	7	4	2	5	1	1	3	3	4	9	11	3	3	4	2	3	2	10
Mtub#0619	Percy471	Djibouti	CAS	4	2	2	2	4	2	7	4	2	5	1	1	3	3	4	9	9	3	3	4	2	3	2	10
Mtub#0620	Percy472	Djibouti	EAI	6	4	4	5	2	2	4	3	2	6	2	2	3	2	3	9	8	4	6	3	1	4	4	13
Mtub#0621	Percy473	Djibouti	EAI	2	1	4	3	4	2	4	3	2	6	2	2	3	4	4	9	8	4	6	4	1	4	3	12
Mtub#0622	Percy474	Djibouti	MOD-CDC	3	2	3	2	4	2	7	3	2	5	1	6	3	2	2	9	9	4	6	4	4	3	7	5
Mtub#0623	Percy475	Djibouti	EAI	6	4	4	5	2	2	4	3	2	6	2	2	3	2	3	9	8	4	6	3	1	4	4	13
Mtub#0625	Percy477	Djibouti	MOD	3	2	4	3	2	3	3	3	2	5	1	5	3	2	2	10	6	4	1	4	2	3	3	6
Mtub#0626	Percy478	Djibouti	CAS	3	2	2	2	5	2	6	4	2	5	1	3	3	3	3	9	8	3	4	4	2	3	3	10
Mtub#0628	Percy480	Djibouti	MOD	3	2	4	2	3	2	3	1	2	5	1	5	3	2	4	10	8	4	2	4	2	3	6	6
Mtub#0629	Percy481	Djibouti	LAM	2	1	4	1	3	2	4	2	2	6	1	5	3	2	1	9	5	4	3	4	1	3	2	5
Mtub#0630	Percy482	Djibouti	LAM	2	2	4	2	2	1	4	3	1	6	1	5	3	2	5	10	5	4	4	4	1	3	2	5
Mtub#0631	Percy483	Djibouti	MOD	3	3	4	2	2	2	1	3	2	5	1	3	3	2	2	10	6	5	3	4	2	3	3	8
Mtub#0632	Percy484	Djibouti	LAM	2	2	4	2	3	1	4	3	2	6	1	5	3	2	5	7	5	4	3	4	1	3	2	4
Mtub#0633	Percy485	Djibouti	LAM	2	1	4	2	3	2	6	1	2	6	1	5	2	2	1	10	5	4	3	2	1	2	2	4
Mtub#0634	Percy486	Djibouti	LAM	2	2	4	2	3	2	3	2	2	6	1	5	3	2	1	10	5	4	3	5	1	3	2	5
Mtub#0635	Percy487	Djibouti	CAS	4	2	2	2	4	2	7	4	2	5	1	1	3	3	4	9	9	3	3	4	2	3	2	10
Mtub#0636	Percy488	Djibouti	MOD-CDC	3	2	3	2	3	2	4	3	2	5	1	5	3	2	4	9	8	6	4	4	4	3	4	7
Mtub#0637	Percy489	Djibouti	MOD-CDC	3	2	3	2	3	2	4	3	2	5	1	5	3	2	4	9	8	6	4	4	4	3	4	7
Mtub#0638	Percy490	Djibouti	CAS	4	2	2	2	4	2	7	4	2	5	1	1	3	3	4	9	9	3	3	4	2	3	2	10
Mtub#0639	Percy491	Djibouti	CAS	4	2	2	2	4	2	7	4	2	5	1	1	3	3	4	9	9	3	3	4	2	3	2	10
Mtub#0640	Percy492	Djibouti	MOD-CDC	3	2	3	2	3	2	4	3	2	5	1	5	3	2	4	9	8	6	4	4	4	3	4	7
Mtub#0641	Percy493	Djibouti	MOD-CDC	3	2	3	2	3	2	4	3	2	5	1	5	3	2	4	9	8	6	4	4	4	3	4	7
Mtub#0642	Percy494	Djibouti	EAI	6	1	4	4	4	2	4	3	2	6	2	2	3	3	4	9	8	4	6	3	1	3	4	14
Mtub#0643	Percy495	Djibouti	EAI	6	1	4	4	4	2	4	3	2	6	2	2	3	3	4	9	8	4	6	3	1	3	4	14
Mtub#0644	Percy496	Djibouti	CAS	4	2	2	2	5	2	4	4	2	5	1	7	3	3	3	9	9	3	4	4	2	3	3	10
Mtub#0645	Percy497	Djibouti	MOD-CDC	3	2	4	2	3	2	5	1	2	5	1	1	3	2	2	9	8	4	3	4	4	3	4	8
Mtub#0646	Percy498	Djibouti	MOD-CDC	3	2	4	2	3	2	5	1	2	4	1	1	3	2	2	9	8	4	3	4	4	3	2	8
Mtub#0647	Percy499	Djibouti	MOD-CDC	3	2	4	2	3	2	5	1	2	5	1	1	3	2	2	9	8	4	3	4	4	3	1	8
Mtub#0648	Percy500	Djibouti	MOD-CDC	3	2	4	2	3	2	5	1	2	4	1	1	3	2	2	9	8	4	3	4	4	3	2	8
Mtub#0649	Percy501	Djibouti	MOD-CDC	3	2	4	2	3	2	5	1	2	5	1	1	3	2	2	9	8	4	3	4	4	3	3	8
Mtub#0650	Percy502	Djibouti	LAM	2	1	4	1	3	2	4	2	2	6	1	5	3	2	1	9	8	4	3	4	1	3	2	5
Mtub#0651	Percy503	Djibouti	LAM	2	1	4	1	3	2	4	2	2	6	1	5	3	2	1	9	6	4	3	4	1	3	2	5
Mtub#0652	Percy504	Djibouti	LAM	2	1	4	1	3	2	4	2	2	6	1	5	3	2	1	9	8	4	3	4	1	3	2	5
Mtub#0654	Percy506	Djibouti	CAS	4	2	2	2	5	2	4	3	2	5	1	7	3	3	3	9	9	3	4	4	2	3	3	10
Mtub#0655	Percy507	Djibouti	MOD-CDC	3	2	4	2	3	2	5	1	2	4	1	1	3	2	2	9	8	4	3	4	4	3	2	8
Mtub#0656	Percy508	Djibouti	CAS	4	2	2	2	5	2	4	3	2	5	1	7	3	3	3	9	9	3	4	4	2	3	3	10
Mtub#0657	Percy509	Djibouti	MOD-CDC	3	2	4	2	3	2	5	1	2	4	1	1	3	2	2	9	8	4	3	4	4	3	2	8
Mtub#0658	Percy510	Djibouti	MOD-CDC	3	2	2	2	3	2	5	1	2	5	1	1	3	2	2	9	8	4	3	4	4	3	3	8
Mtub#0659	Percy511	Djibouti	CAS	4	2	2	2	4	2	4	4	2	5	1	1	3	3	4	9	9	3	3	4	2	3	2	10
Mtub#0660	Percy512	Djibouti	CAS	4	2	4	2	4	2	4	4	2	5	1	1	3	3	4	9	9	3	3	4	2	3	2	10
Mtub#0661	Percy513	Djibouti	MOD-CDC	3	2	4	2	3	2	5	1	2	5	1	1	3	2	2	9	8	4	3	4	4	3	3	8
Mtub#0662	Percy514	Djibouti	MOD-CDC	3	3	4	2	3	2	5	1	2	5	1	1	3	2	2	9	8	4	3	4	4	3	3	8
Mtub#0665	Percy517	Djibouti	MOD-CDC	3	2	3	2	3	2	4	3	2	5	1	5	3	2	6	9	8	6	4	4	4	3	2	6
Mtub#0666	Percy518	Djibouti	MOD	2	2	4	2	3	2	3	3	2	5	1	4	3	2	4	10	6	4	3	4	2	3	4	6
Mtub#0667	Percy519	Djibouti	MOD-CDC	3	2	4	2	2	2	5	3	2	5	1	5	3	2	2	9	7	5	2	4	4	3	3	7
Mtub#0668	Percy520	Djibouti	MOD-CDC	3	2	3	2	3	2	4	3	2	5	1	5	3	2	6	9	8	6	4	4	4	3	2	6
Mtub#0669	Percy521	Djibouti	MOD-CDC	3	2	4	2	3	2	5	1	2	5	1	1	3	2	2	9	8	4	3	4	4	3	3	8
Mtub#0670	Percy522	Djibouti	MOD-CDC	3	2	4	2	3	2	5	1	2	5	1	1	3	2	2	9	8	4	3	4	4	3	3	8
Mtub#0671	Percy523	Djibouti	MOD-CDC	3	2	4	2	3	2	5	1	2	5	1	1	3	2	2	9	8	4	3	4	4	3	3	8
Mtub#0673	Percy525	Djibouti	Canettii	10	4	7	1	2	1	3	1	1	2	3	3	1	2	3	9	8	5	3	2	3	2	1	11
Mtub#0674	Percy526	Djibouti	EAI	6	5	4	5	6	2	4	3	2	8	2	2	3	2	3	9	8	4	4	3	1	4	4	13
Mtub#0675	Percy527	Djibouti	LAM	2	2	4	3	3	2	3	2	2	6	1	5	3	2	1	10	6	4	3	5	1	3	2	5
Mtub#0676	Percy528	Djibouti	EAI	6	4	4	5	6	2	4	3	2	8	2	2	3	2	3	9	8	4	4	3	1	4	4	13
Mtub#0677	Percy529	Djibouti	MOD	2	2	4	2	3	2	3	3	2	5	1	4	3	2	4	10	6	4	3	4	2	3	4	6
Mtub#0678	Percy530	Djibouti	LAM	2	2	4	2	3	2	3	2	2	6	1	5	3	2	1	10	5	4	3	5	1	3	2	5
Mtub#0679	Percy531	Djibouti	MOD-CDC	3	2	4	2	3	2	5	1	1	5	1	1	3	2	2	9	8	4	3	4	4	3	4	6
Mtub#0680	Percy532	Djibouti	EAI	4	4	4	5	6	2	4	3	2	6	2	2	3	2	3	9	8	4	5	3	1	4	2	13
Mtub#0682	Percy534	Djibouti	EAI	3	2	4	6	5	2	4	2	2	6	2	2	3	1	3	9	7	4	9	3	2	3	2	13
Mtub#0683	Percy535	Djibouti	LAM	2	2	4	2	3	2	3	2	2	6	1	5	3	2	1	10	5	4	3	5	1	3	2	5
Mtub#0684	Percy536	Djibouti	MOD-CDC	3	2	4	2	3	2	5	1	2	5	1	1	3	2	2	9	8	4	3	4	4	3	3	8
Mtub#0685	Percy537	Djibouti	MOD-CDC	3	2	4	2	3	2	5	1	2	5	1	1	3	2	2	9	8	4	3	4	4	3	3	8
Mtub#0686	Percy538	Djibouti	MOD	2	2	4	2	3	2	3	3	2	5	1	4	3	2	4	10	6	4	3	4	2	3	4	6
Mtub#0688	Percy540	Djibouti	MOD-CDC	3	2	3	3	3	2	5	3	2	5	1	5	3	2	3	9	7	4	3	4	4	3	3	10
Mtub#0689	Percy541	Djibouti	MOD-CDC	3	2	4	2	3	2	5	1	2	5	1	1	3	2	2	9	8	4	3	4	4	3	3	8
Mtub#0690	Percy542	Djibouti	MOD-CDC	3	2	4	2	3	2	5	1	2	5	1	1	3	2	2	9	8	4	3	4	4	3	3	8
Mtub#0691	Percy543	Djibouti	MOD-CDC	3	2	4	2	3	2	5	1	2	5	1	1	3	2	2	9	8	4	3	4	4	3	3	8
Mtub#0692	Percy544	Djibouti	MOD-CDC	3	2	4	2	3	2	4	1	1	5	1	1	3	2	2	9	8	4	3	4	4	3	3	8
Mtub#0693	Percy545	Djibouti	MOD-CDC	3	2	4	2	3	2	5	1	2	5	1	1	3	2	2	9	8	4	3	4	4	3	3	8
Mtub#0694	Percy546	Djibouti	CAS	4	2	2	2	5	2	4	3	2	5	1	7	3	3	3	9	9	3	5	4	2	3	3	10
Mtub#0697	Percy549	Djibouti	MOD	2	2	4	2	3	2	3	3	2	5	1	4	3	2	4	10	6	4	3	4	2	3	4	6
Mtub#0698	Percy550	Djibouti	MOD	2	2	4	2	3	2	3	3	2	5	1	4	3	2	4	10	6	4	3	4	2	3	4	6
Mtub#0699	Percy551	Djibouti	MOD	2	2	4	2	3	2	3	3	2	5	1	4	3	2	4	10	6	4	3	4	2	3	4	6
Mtub#0700	Percy552	Djibouti	MOD-CDC	3	2	4	2	2	2	5	3	2	5	1	5	3	2	2	9	7	5	2	4	4	3	3	7
Mtub#0701	Percy553	Djibouti	CAS	4	2	2	2	4	2	7	4	2	5	1	1	3	3	4	9	9	3	3	4	2	3	2	10
Mtub#0702	Percy554	Djibouti	MOD-CDC	3	2	4	2	3	2	5	1	2	5	1	1	3	2	2	9	8	4	3	4	4	3	3	8
Mtub#0703	Percy555	Djibouti	MOD-CDC	3	2	3	2	3	2	5	3	1	3	1	5	3	2	3	9	8	4	2	2	3	3	3	11
Mtub#0704	Percy556	Djibouti	précursor	3	3	4	4	7	1	7	4	2	4	2	5	3	6	3	9	6	4	4	4	2	3	1	7
Mtub#0705	Percy557	Djibouti	EAI	5	4	4	5	6	2	3	3	2	6	2	2	3	2	3	9	8	4	6	3	1	4	4	12
Mtub#0706	Percy558	Djibouti	LAM	2	1	4	1	3	2	4	2	2	6	1	5	3	2	1	9	5	4	3	4	1	3	2	5
Mtub#0707	Percy559	Djibouti	LAM	2	1	4	1	3	2	4	2	2	6	1	5	3	2	1	9	5	4	3	4	1	3	2	5
Mtub#0708	Percy560	Djibouti	CAS	4	2	2	2	8	2	6	4	2	5	1	7	3	3	4	9	8	3	4	4	2	3	3	10
Mtub#0709	Percy561	Djibouti	LAM	2	2	4	2	3	2	3	2	2	6	1	5	4	2	1	10	5	4	3	5	1	3	2	5
Mtub#0710	Percy562	Djibouti	MOD-CDC	3	2	4	2	3	2	5	1	2	5	1	1	3	2	2	9	8	4	3	4	4	3	3	8
Mtub#0716	Percy568	Djibouti	MOD-CDC	3	2	4	2	3	2	5	1	2	5	1	1	3	2	2	9	8	4	3	4	4	3	3	8
Mtub#0717	Percy569	Djibouti	MOD-CDC	3	2	3	2	3	2	5	3	1	3	1	5	3	2	3	9	8	4	2	2	3	3	3	11
Mtub#0719	Percy571	Djibouti	LAM	2	1	4	2	3	2	4	2	2	6	1	5	2	2	1	10	5	4	3	4	1	3	2	5
Mtub#0720	Percy572	Djibouti	MOD-CDC	3	2	4	2	3	2	5	1	2	5	1	1	3	2	2	9	8	4	3	4	4	3	3	8
Mtub#0721	Percy573	Djibouti	MOD-CDC	3	2	4	2	3	2	4	1	1	5	1	1	3	2	2	9	8	4	3	4	4	3	3	8
Mtub#0722	Percy574	Djibouti	CAS	4	2	2	2	4	2	4	3	2	5	1	7	3	3	3	9	9	3	4	4	2	3	3	10
Mtub#0723	Percy575	Djibouti	MOD-CDC	3	2	4	2	3	2	5	1	2	5	1	1	3	2	2	9	8	4	2	4	4	3	3	8
Mtub#0724	Percy576	Djibouti	MOD-CDC	3	2	4	2	3	2	5	1	2	5	1	1	3	2	2	9	8	4	3	4	4	3	3	8
Mtub#0725	Percy577	Djibouti	MOD-CDC	3	2	4	2	3	2	5	1	2	5	1	1	3	2	2	9	8	4	3	4	4	3	3	8
Mtub#0726	Percy578	Djibouti	MOD-CDC	3	2	4	2	3	2	5	1	2	5	1	1	3	2	2	9	8	4	3	4	4	3	3	8
Mtub#0727	Percy579	Djibouti	MOD-CDC	3	2	4	2	3	2	5	1	2	5	1	1	3	2	2	9	8	4	3	4	4	3	3	8
Mtub#0728	Percy580	Djibouti	CAS	4	2	2	2	5	2	4	4	2	5	1	7	3	3	3	9	9	3	4	4	2	3	3	10
Mtub#0729	Percy581	Djibouti	CAS	4	2	2	2	5	2	4	4	2	5	1	7	3	3	3	9	9	3	4	4	2	3	3	10
Mtub#0730	Percy582	Djibouti	MOD	2	2	4	2	3	2	3	3	2	5	1	4	3	2	4	10	6	4	3	4	2	3	4	6
Mtub#0731	Percy583	Djibouti	MOD-CDC	3	2	4	2	3	2	4	1	1	5	1	1	3	2	2	9	8	4	3	4	4	3	3	27
Mtub#0732	Percy584	Djibouti	MOD-CDC	3	2	4	2	3	2	4	1	1	5	1	1	3	2	2	9	8	4	3	4	4	3	3	27
Mtub#0733	Percy585	Djibouti	EAI	6	4	4	9	6	2	4	3	2	6	2	2	3	3	2	9	8	4	6	3	1	4	2	13
Mtub#0734	Percy586	Djibouti	CAS	4	2	2	2	4	2	7	4	2	5	1	1	3	3	4	9	9	3	3	4	2	3	2	10
Mtub#0737	Percy589	Djibouti	MOD	2	2	4	2	3	2	3	3	2	5	1	4	3	2	4	10	6	4	3	4	2	3	4	6
Mtub#0738	Percy590	Djibouti	MOD	2	2	4	2	3	2	3	3	2	5	1	4	3	2	4	10	6	4	3	4	2	3	4	6
Mtub#0739	Percy591	Djibouti	MOD	2	2	4	2	3	2	3	3	2	5	1	4	3	2	4	10	6	4	3	4	2	3	4	6
Mtub#0740	Percy592	Djibouti	MOD	2	2	4	2	3	2	3	3	2	5	1	4	3	2	4	10	6	4	3	4	2	3	4	6
Mtub#0741	Percy593	Djibouti	MOD	2	2	4	2	3	2	3	3	2	5	1	4	3	2	4	10	6	4	3	4	2	3	4	6
Mtub#0742	Percy594	Djibouti	MOD	2	2	4	2	3	2	3	3	2	5	1	4	3	2	4	10	6	4	3	4	2	3	4	6
Mtub#0743	Percy595	Djibouti	EAI	4	4	4	6	6	2	4	3	2	6	2	2	3	2	3	9	8	4	5	3	1	4	4	12
Mtub#0744	Percy596	Djibouti	EAI	4	4	4	6	6	2	4	3	2	6	2	2	3	2	3	9	8	4	5	3	1	4	4	12
Mtub#0745	Percy597	Djibouti	EAI	9	4	2	5	5	2	4	3	2	6	2	2	3	1	3	9	7	4	10	3	2	5	5	9
Mtub#0749	Percy601	Djibouti	MOD-CDC	3	2	2	2	3	2	5	1	2	5	1	1	3	2	2	9	8	4	3	4	4	3	3	8
Mtub#0750	Percy602	Djibouti	MOD	2	2	4	2	3	2	3	3	2	5	1	4	3	2	4	10	6	4	3	4	2	3	4	6
Mtub#0751	Percy603	Djibouti	MOD	2	2	4	2	3	2	3	3	2	5	1	4	3	2	4	10	6	4	3	4	2	3	4	6
Mtub#0752	Percy604	Djibouti	EAI	4	4	4	6	6	2	4	3	2	6	2	2	3	2	3	9	8	4	5	3	1	4	4	12
Mtub#0757	Percy609	Djibouti	MOD	2	2	4	2	3	2	3	3	2	5	1	4	3	2	4	10	6	4	3	4	2	3	4	6
Mtub#0758	Percy610	Djibouti	EAI	4	4	4	6	6	2	4	3	2	6	2	2	3	2	3	9	8	4	5	3	1	4	4	12
Mtub#0759	Percy611	Djibouti	MOD	2	2	4	2	3	2	3	3	2	5	1	4	3	2	4	10	6	4	3	4	2	3	4	6
Mtub#0760	Percy612	Djibouti	MOD	2	2	4	2	3	2	3	3	2	5	1	4	3	2	4	10	6	4	3	4	2	3	4	6
Mtub#0761	Percy613	Djibouti	MOD	2	2	4	2	3	2	3	3	2	5	1	4	3	2	4	10	6	4	3	4	2	3	4	6
Mtub#0762	Percy614	Djibouti	MOD	2	2	4	2	3	2	3	3	2	5	1	4	3	2	4	10	6	4	3	4	2	3	4	6
Mtub#0763	Percy615	Djibouti	MOD	2	2	4	2	3	2	3	3	2	5	1	4	3	2	4	10	6	4	3	4	2	3	4	6
Mtub#0764	Percy616	Djibouti	MOD	2	2	4	2	3	2	3	3	2	5	1	4	3	2	4	10	6	4	3	4	2	3	4	6
Mtub#0765	Percy617	Djibouti	MOD	2	2	4	2	3	2	3	3	2	5	1	4	3	2	4	10	6	4	3	4	2	3	4	6
Mtub#0767	Percy619	Djibouti	MOD	2	2	4	2	3	2	3	3	2	5	1	4	3	2	4	10	6	4	3	4	2	3	4	6
Mtub#0768	Percy620	Djibouti	MOD-CDC	3	2	2	2	3	2	5	1	2	5	1	1	3	2	2	9	8	4	3	4	4	3	3	8
Mtub#0769	Percy621	Djibouti	CAS	4	2	2	2	4	2	7	4	2	5	1	1	3	2	4	9	9	3	3	4	2	3	2	10
Mtub#0770	Percy622	Djibouti	MOD-CDC	3	2	2	2	3	2	5	1	2	5	1	1	3	2	2	9	8	4	3	4	4	3	3	8
Mtub#0771	Percy623	Djibouti	MOD-CDC	3	2	2	2	3	2	6	1	2	5	1	1	3	2	2	9	8	4	3	4	4	3	3	8
Mtub#0776	Percy628	Djibouti	MOD-CDC	3	2	2	2	3	2	5	1	2	5	1	1	3	2	2	9	8	4	3	4	4	3	3	8
Mtub#0777	Percy629	Djibouti	MOD-CDC	3	2	2	2	3	2	5	1	2	5	1	1	3	2	2	9	8	4	3	4	4	3	3	8
Mtub#0778	Percy630	Djibouti	MOD-CDC	3	2	2	2	3	2	5	1	2	5	1	1	3	2	2	9	8	4	3	4	4	3	3	8
Mtub#0779	Percy631	Djibouti	MOD	2	2	4	2	3	2	3	3	2	5	1	4	3	2	4	10	6	4	3	4	2	3	4	6
Mtub#0780	Percy632	Djibouti	MOD	2	2	4	2	3	2	3	3	2	5	1	4	3	2	4	10	6	4	3	4	2	3	4	6
Mtub#0785	Percy637	Djibouti	MOD	2	2	4	2	3	2	3	3	2	5	1	4	3	2	4	10	6	4	3	4	2	3	4	6
Mtub#0787	Percy639	Djibouti	MOD	2	2	4	2	3	2	3	3	2	5	1	4	3	2	4	10	6	4	3	4	2	3	4	6
Mtub#0795	Percy647	Djibouti	MOD-CDC	3	2	4	2	3	2	5	1	1	5	1	1	3	2	2	9	8	4	3	4	4	3	3	6
Mtub#0798	Percy650	Djibouti	Beijing	4	2	4	2	5	2	3	3	2	5	1	6	3	3	3	9	8	4	4	4	4	3	3	24
Mtub#0801	Percy669	Djibouti	CAS	4	2	2	2	5	2	4	4	2	5	1	7	3	3	3	9	10	3	4	4	2	3	3	10
Mtub#0802	Percy670	Djibouti	EAI	5	4	4	5	6	2	3	3	2	6	2	2	3	2	3	9	9	4	6	3	1	4	4	12
Mtub#0803	Percy671	Djibouti	MOD	2	2	4	2	3	2	3	3	2	5	1	4	3	2	4	10	7	4	3	4	2	3	4	6
Mtub#0804	Percy672	Djibouti	MOD	2	2	4	2	3	2	3	3	2	5	1	4	3	2	4	10	7	4	3	4	2	3	4	6
Mtub#0805	Percy673	Djibouti	Canettii	10	4	6	2	4	3	3	2	1	2	6	3	2	2	8	9	8	4	3	5	2	1	2	11
Mtub#0806	Percy674	Djibouti	EAI	4	4	4	5	6	2	4	3	2	6	2	2	3	2	3	9	8	4	5	3	1	4	2	13
Mtub#0807	Percy675	Djibouti	EAI	6	4	4	5	6	2	4	3	2	6	2	2	3	2	3	9	8	4	6	3	1	4	4	13
Mtub#0808	Percy676	Djibouti	EAI	4	4	4	5	6	2	4	3	2	6	2	2	3	2	3	9	8	4	5	3	1	4	2	13
Mtub#0809	Percy677	Djibouti	EAI	4	4	4	5	6	2	4	3	2	6	2	2	3	2	3	9	8	4	5	3	1	4	2	13
Mtub#0813	Percy681	Djibouti	MOD	2	2	4	2	3	2	3	3	2	5	1	4	3	2	4	10	6	4	3	4	2	3	4	6
Mtub#0814	Percy682	Djibouti	MOD	2	2	4	2	3	2	3	3	2	5	1	4	3	2	4	10	6	4	3	4	2	3	4	6
Mtub#0815	Percy683	Djibouti	MOD-CDC	3	2	4	2	3	2	5	1	2	5	1	1	3	2	2	9	8	4	3	4	4	3	3	8
Mtub#0821	Percy689	Djibouti	EAI	9	4	2	5	5	2	4	3	2	6	2	2	3	1	3	9	9	4	10	3	2	5	5	9
Mtub#0822	Percy690	Djibouti	EAI	9	4	2	5	5	2	4	3	2	6	2	2	3	1	3	9	9	4	10	3	2	5	5	9
Mtub#0823	Percy691	Djibouti	MOD	2	2	4	2	3	2	3	3	2	5	1	4	3	2	4	10	6	4	3	4	2	3	4	6
Mtub#0824	Percy692	Djibouti	EAI	6	4	4	5	2	2	4	3	2	6	2	2	3	2	3	9	8	4	6	3	1	4	4	13
Mtub#0853	Percy708	Djibouti	MOD-CDC	3	2	4	2	3	2	5	1	2	4	1	1	3	2	2	9	8	4	3	4	4	3	4	8
Mtub#0854	Percy709	Djibouti	MOD-CDC	3	2	4	2	3	2	5	1	2	5	1	1	3	2	2	9	8	4	3	4	4	3	3	8
Mtub#0855	Percy710	Djibouti	MOD-CDC	3	2	3	2	3	2	4	3	2	5	1	5	3	2	4	9	8	6	4	4	4	3	4	7
Mtub#0856	Percy711	Djibouti	MOD-CDC	3	2	3	2	3	2	4	3	2	5	1	5	3	2	4	9	8	6	4	4	4	3	4	7
Mtub#0857	Percy712	Djibouti	CAS	4	2	2	2	4	2	7	4	2	5	1	1	3	3	4	9	9	3	3	4	2	3	2	10
Mtub#0858	Percy713	Djibouti	CAS	4	2	2	2	4	2	7	4	2	5	1	1	3	3	4	9	9	3	3	4	2	3	2	10
Mtub#0859	Percy714	Djibouti	MOD-CDC	3	2	3	2	3	2	4	3	2	5	1	5	3	2	4	9	8	6	4	4	4	3	4	7
Mtub#0860	Percy715	Djibouti	MOD-CDC	3	2	3	2	3	2	4	3	2	5	1	5	3	2	4	9	8	6	4	4	4	3	4	7
Mtub#0864	Percy719	Djibouti	CAS	4	2	2	2	4	2	7	4	2	5	1	1	3	3	4	9	9	3	3	4	2	3	2	10
Mtub#0865	Percy720	Djibouti	EAI	2	4	4	5	6	2	4	3	2	6	2	2	3	2	3	9	8	4	5	4	1	4	2	13
Mtub#0866	Percy721	Djibouti	MOD	3	2	4	2	2	2	3	2	2	5	1	4	3	2	4	10	6	4	3	3	2	3	4	6
Mtub#0867	Percy722	Djibouti	MOD-CDC	3	2	3	2	3	2	4	3	2	5	1	5	3	2	4	9	8	6	4	4	4	3	4	7
Mtub#0868	Percy723	Djibouti	MOD-CDC	4	2	3	2	3	2	5	3	2	3	1	5	3	2	3	9	8	4	3	2	4	2	3	11
Mtub#0869	Percy724	Djibouti	EAI	2	4	4	5	6	2	4	3	2	6	2	2	3	2	3	9	8	4	5	3	1	4	2	13
Mtub#0870	Percy725	Djibouti	MOD	3	2	4	2	3	2	3	3	2	6	1	4	3	2	4	10	6	4	3	4	2	3	4	6
Mtub#0871	Percy726	Djibouti	MOD	4	3	4	2	3	2	1	3	2	5	1	5	3	2	2	10	6	5	3	4	2	3	3	8
Mtub#0872	Percy727	Djibouti	CAS	4	2	2	2	5	2	6	4	2	5	1	6	3	3	2	9	9	3	6	4	2	3	2	8
Mtub#0873	Percy728	Djibouti	CAS	4	2	2	2	5	2	6	4	2	5	1	6	3	3	4	9	9	3	6	4	2	3	3	8
Mtub#0874	Percy729	Djibouti	CAS	4	2	2	2	4	2	7	4	2	5	1	1	3	3	3	9	9	3	3	4	2	3	3	10
Mtub#0875	Percy730	Djibouti	MOD	3	1	4	2	3	2	3	3	1	6	1	5	3	2	1	10	6	4	2	4	2	2	5	3
Mtub#0877	Percy732	Djibouti	CAS	4	2	2	2	5	2	6	4	2	5	1	6	3	3	2	9	9	3	6	4	2	3	2	8
Mtub#0878	Percy733	Djibouti	MOD-CDC	3	2	4	2	3	2	5	1	2	5	1	1	3	2	2	9	8	4	3	4	4	3	3	8
Mtub#0879	Percy734	Djibouti	CAS	4	2	2	2	4	2	7	4	2	5	1	1	3	3	4	9	9	3	3	4	2	3	2	10
Mtub#0880	Percy735	Djibouti	MOD-CDC	3	2	4	2	3	2	5	1	2	5	1	1	3	2	2	9	8	4	3	4	4	3	3	8
Mtub#0881	Percy736	Djibouti	MOD	2	2	4	2	3	2	3	3	2	5	1	4	3	2	5	10	6	4	3	4	2	3	4	6
Mtub#0885	Percy739	Djibouti	MOD-CDC	3	2	4	2	3	2	5	1	2	5	1	1	3	2	2	9	8	4	3	4	4	3	3	8
Mtub#0886	Percy740	Djibouti	Beijing	4	2	4	2	5	2	3	3	2	5	1	4	1	3	1	9	8	4	5	4	4	3	3	24
Mtub#0887	Percy741	Djibouti	MOD-CDC	3	2	4	2	3	2	5	1	2	5	1	1	3	2	2	9	8	4	3	4	4	3	3	8
Mtub#0888	Percy742	Djibouti	MOD-CDC	3	2	4	2	3	2	5	1	2	5	1	1	3	2	2	9	8	4	3	4	4	3	3	8
Mtub#0889	Percy743	Djibouti	MOD-CDC	3	2	4	2	3	2	5	1	2	5	1	1	3	2	2	9	8	4	3	4	4	3	3	8
Mtub#0890	Percy744	Djibouti	CAS	2	2	2	2	5	2	6	3	2	5	1	5	3	3	3	9	9	3	4	4	2	3	5	3
Mtub#0891	Percy745	Djibouti	EAI	7	1	3	5	4	2	4	2	2	6	2	2	3	3	4	9	8	4	6	3	1	4	4	12
Mtub#0895	Percy749	Djibouti	CAS	4	2	2	2	5	2	4	4	2	5	1	7	3	3	3	9	8	3	4	4	2	3	3	10
Mtub#0897	Percy751	Djibouti	MOD-CDC	3	2	3	2	3	2	5	3	1	3	1	5	3	2	3	9	7	4	2	2	3	3	3	11
Mtub#0898	Percy752	Djibouti	MOD-CDC	3	2	3	2	3	2	5	3	1	3	1	5	3	2	3	9	7	4	2	2	3	3	3	11
Mtub#0958	Percy754	Djibouti	MOD-CDC	3	2	4	2	3	2	5	1	2	5	1	1	3	2	2	9	8	4	3	4	4	3	3	8
Mtub#0959	Percy755	Djibouti	MOD-CDC	3	2	3	3	3	2	5	3	2	5	1	5	3	2	3	9	6	4	3	4	4	3	3	11
Mtub#0962	Percy758	Djibouti	EAI	4	4	4	5	6	2	4	3	2	6	2	2	3	2	3	9	8	4	5	3	1	4	2	13
Mtub#0963	Percy759	Djibouti	LAM	1	2	4	2	2	1	3	2	2	6	1	5	3	2	5	10	5	4	3	4	1	3	2
Mtub#0964	Percy760	Djibouti	MOD-CDC	3	2	3	2	3	2	5	3	2	5	1	5	3	1	3	9	8	4	3	4	4	2	3	11
Mtub#0965	Percy761	Djibouti	CAS	4	2	2	2	4	2	7	4	2	5	1	1	3	3	4	9	9	3	3	4	2	3	2	10
Mtub#0970	Percy765	Djibouti	MOD-CDC	3	2	4	2	3	2	5	1	2	5	1	1	3	2	2	9	8	4	3	4	4	2	3	8
Mtub#0971	Percy766	Djibouti	MOD	2	2	4	2	3	2	3	3	2	5	1	4	3	2	4	10	6	4	3	4	2	3	4	6
Mtub#0972	Percy767	Djibouti	MOD-CDC	3	2	4	2	3	2	5	1	2	5	1	1	3	2	2	9	8	4	3	4	4	3	3	8
Mtub#0973	Percy768	Djibouti	MOD-CDC	3	2	4	2	3	2	4	1	2	5	1	1	3	2	2	9	8	4	3	4	4	3	3	8
Mtub#0974	Percy769	Djibouti	MOD-CDC	3	2	4	2	3	2	5	1	2	5	1	1	3	2	2	9	8	4	3	4	4	3	3	8
Mtub#0975	Percy770	Djibouti	MOD-CDC	3	2	4	2	3	2	5	1	2	5	1	1	3	2	2	9	8	4	4	4	4	3	3	8
Mtub#0976	Percy771	Djibouti	MOD-CDC	3	2	4	2	3	2	5	1	2	5	1	1	3	2	2	9	8	4	3	4	4	3	3	8
Mtub#0977	Percy772	Djibouti	MOD-CDC	3	2	3	3	3	2	5	3	2	5	1	5	3	2	3	9	7	4	3	4	4	3	3	11
Mtub#0978	Percy773	Djibouti	MOD-CDC	3	2	4	2	2	2	3	3	2	6	1	4	3	2	3	10	6	4	2	2	2	2	2	5
Mtub#0979	Percy774	Djibouti	CAS	4	2	2	2	5	2	4	4	2	5	1	7	3	3	3	9	9	3	4	4	2	3	3	10
Mtub#0980	Percy775	Djibouti	MOD-CDC	3	2	4	2	3	2	5	1	2	5	1	1	3	2	2	9	8	4	3	4	4	3	3	8
Mtub#0981	Percy776	Djibouti	MOD-CDC	3	2	4	2	3	2	5	1	2	5	1	1	3	2	2	9	8	4	3	4	4	3	3	8
Mtub#0982	Percy777	Djibouti	CAS	4	2	2	2	5	2	4	3	2	5	1	7	3	3	3	9	9	3	4	4	2	3	3	10
Mtub#0983	Percy778	Djibouti	MOD-CDC	3	2	4	2	3	2	5	1	2	5	1	1	3	2	3	9	8	4	3	4	4	3	3	8
Mtub#0984	Percy779	Djibouti	MOD	3	2	4	2	3	2	3	1	2	5	1	4	3	2	5	10	6	4	2	3	2	3	4	6
Mtub#0985	Percy780	Djibouti	MOD-CDC	3	2	4	2	2	2	3	1	1	5	1	1	3	2	2	9	8	4	3	4	4	3	3	6
Mtub#0986	Percy781	Djibouti	CAS	4	2	2	2	5	2	5	4	2	5	1	7	3	3	3	9	9	3	4	4	2	3	3	10
Mtub#0987	Percy782	Djibouti	CAS	4	2	2	2	4	2	7	4	2	5	1	1	3	3	4	9	9	3	3	4	2	3	2	10
Mtub#0988	Percy783	Djibouti	CAS	4	2	2	2	5	2	7	4	2	5	1	5	3	3	3	9	9	3	4	4	2	3	3	10
Mtub#0989	Percy784	Djibouti	LAM	2	1	4	1	3	2	4	2	2	6	1	5	3	2	1	9	4	4	3	4	1	3	2	5
Mtub#0990	Percy785	Djibouti	EAI	9	4	2	5	5	2	4	3	2	6	2	2	3	1	3	9	6	4	10	3	2	5	3	9
Mtub#0991	Percy786	Djibouti	MOD-CDC	3	2	4	2	3	2	5	1	2	5	1	1	3	2	3	9	7	4	3	4	4	3	3	8
Mtub#0992	Percy787	Djibouti	MOD-CDC	3	2	4	2	3	2	5	1	2	5	1	1	3	2	3	9	7	4	3	4	4	3	3	8
Mtub#0993	Percy788	Djibouti	MOD-CDC	3	2	4	2	3	2	5	1	2	5	1	1	3	2	2	9	7	4	3	4	4	3	3	8
Mtub#0994	Percy789	Djibouti	MOD	2	2	4	2	2	2	3	3	2	5	1	4	3	2	5	10	6	4	3	4	2	3	4	6
Mtub#0995	Percy790	Djibouti	MOD-CDC	3	2	4	2	3	2	4	1	2	5	1	1	3	2	2	9	7	4	3	4	4	3	3	8
Mtub#0996	Percy791	Djibouti	MOD-CDC	3	2	4	2	3	2	5	1	2	5	1	1	3	2	2	9	7	4	3	4	4	3	3	8
Mtub#0997	Percy792	Djibouti	CAS	4	2	2	2	5	2	4	3	2	5	1	7	3	3	2	9	8	3	4	4	2	3	3	10
Mtub#0998	Percy793	Djibouti	MOD-CDC	3	2	3	2	3	2	4	3	2	5	1	5	3	2	4	9	7	6	4	4	4	3	4	6
Mtub#0999	Percy794	Djibouti	MOD	2	2	4	2	3	2	3	3	2	5	1	4	3	2	4	10	6	4	3	4	2	3	4	5
Mtub#1000	Percy795	Djibouti	MOD-CDC	3	2	3	2	3	2	5	3	1	3	1	5	3	2	3	9	8	4	2	2	3	3	3	11
Mtub#1001	Percy796	Djibouti	MOD-CDC	3	2	4	2	3	2	5	1	2	5	1	1	3	2	2	9	8	4	3	4	4	3	3	7
Mtub#1002	Percy797	Djibouti	MOD-CDC	3	2	4	2	3	2	5	1	2	5	1	1	3	2	3	9	8	4	3	4	4	3	3	8
Mtub#1003	Percy798	Djibouti	CAS	4	2	2	2	4	2	7	4	2	5	1	1	3	3	4	9	9	3	3	4	2	3	2	10
Mtub#1004	Percy799	Djibouti	MOD	3	2	4	2	3	2	3	3	2	6	1	5	3	2	1	10	6	4	2	4	2	2	6	3
Mtub#1005	Percy800	Djibouti	CAS	4	2	2	2	5	2	4	3	2	5	1	7	3	3	3	9	9	3	5	4	2	3	3	10
Mtub#1006	Percy801	Djibouti	CAS	4	2	2	2	5	2	6	4	2	5	1	9	3	3	4	9	8	3	4	4	2	3	3	10
Mtub#1007	Percy802	Djibouti	EAI	6	4	4	5	2	2	4	3	2	6	2	2	3	2	3	9	8	4	6	3	2	4	4	13
Mtub#1008	Percy803	Djibouti	EAI	7	5	4	5	5	2	4	1	2	6	2	2	3	2	2	9	6	4	8	3	2	3	2	12
Mtub#1009	Percy804	Djibouti	MOD	3	3	4	2	3	2	1	2	2	5	1	3	3	2	2	10	6	5	3	4	2	3	3	8
Mtub#1010	Percy805	Djibouti	EAI	9	2	2	5	5	2	4	2	2	6	2	2	3	1	4	9	7	4	10	3	2	5	5	9
Mtub#1011	Percy806	Djibouti	MOD	2	6	4	2	3	2	3	1	2	5	1	4	3	2	4	10	6	4	3	4	2	3	4	6
Mtub#1012	Percy807	Djibouti	EAI	5	4	4	6	6	2	4	3	2	6	2	2	3	2	3	9	8	4	5	3	1	4	4	10
Mtub#1013	Percy808	Djibouti	CAS	4	2	2	2	5	2	4	2	2	5	1	7	3	3	2	9	9	3	4	4	2	3	3	10
Mtub#1014	Percy809	Djibouti	EAI	8	4	4	3	5	2	5	1	2	6	2	2	3	1	3	9	8	4	9	3	2	4	2	15
Mtub#1015	Percy810	Djibouti	EAI	7	5	4	5	5	2	4	1	2	6	2	2	3	2	2	9	6	4	8	3	2	3	2	12
Mtub#1016	Percy811	Djibouti	EAI	5	4	4	6	6	2	4	3	2	6	2	2	3	2	1	9	8	4	5	3	1	4	5	12
Mtub#1017	Percy812	Djibouti	CAS	4	2	2	2	4	2	7	4	2	5	1	1	3	3	4	9	9	3	3	4	2	3	2	10
Mtub#1018	Percy813	Djibouti	CAS	4	2	2	2	5	2	4	3	2	5	1	7	3	3	3	9	9	3	4	4	2	3	3	10
Mtub#1019	Percy814	Djibouti	MOD-CDC	3	2	4	2	3	2	5	1	2	5	1	1	3	2	3	9	8	4	3	4	4	3	3	7
Mtub#1020	Percy815	Djibouti	MOD	2	2	4	2	3	2	3	3	2	5	1	4	3	2	4	10	6	4	3	4	2	3	4	6
Mtub#1021	Percy816	Djibouti	MOD-CDC	3	2	4	2	3	2	5	1	2	5	1	1	3	2	2	9	8	4	3	4	4	3	3	8
Mtub#1022	Percy817	Djibouti	MOD-CDC	3	2	4	2	3	2	5	1	2	5	1	1	3	2	2	9	8	4	3	4	4	3	3	8
Mtub#1023	Percy818	Djibouti	EAI	7	6	4	5	6	2	4	3	2	6	2	2	3	2	2	9	8	4	4	3	2	3	2	12
Mtub#1024	Percy819	Djibouti	EAI	5	4	4	6	6	2	4	3	2	6	2	2	3	2	3	9	8	4	5	3	1	4	4	10
Mtub#1025	Percy820	Djibouti	MOD-CDC	3	2	4	2	3	2	5	1	2	5	1	1	3	2	2	9	8	4	3	4	4	3	3	8
Mtub#1026	Percy821	Djibouti	MOD-CDC	3	2	4	4	3	2	5	1	2	5	1	1	3	2	2	9	8	4	3	4	4	3	3	8
Mtub#1027	Percy822	Djibouti	MOD	2	2	4	2	3	2	3	3	2	5	1	4	3	2	4	9	6	4	3	4	2	3	4	6
Mtub#1028	Percy823	Djibouti	MOD	3	2	4	2	3	2	2	3	2	5	1	5	3	2	1	10	6	4	3	3	2	4	3	6
Mtub#1029	Percy824	Djibouti	EAI	6	4	4	5	2	2	4	3	2	6	2	2	3	2	3	9	8	4	6	3	1	4	4	13
Mtub#1030	Percy825	Djibouti	MOD-CDC	3	2	3	2	3	2	5	3	1	3	1	5	3	2	3	9	8	4	2	2	3	3	3	11
Mtub#1031	Percy826	Djibouti	LAM	2	1	4	1	3	2	4	3	2	6	1	4	3	2	1	9	5	4	3	4	1	3	2	5
Mtub#1032	Percy827	Djibouti	Beijing	4	2	4	2	5	2	3	3	2	5	1	6	3	3	3	9	8	4	4	4	4	3	3	24
Mtub#1033	Percy828	Djibouti	MOD	3	2	4	1	3	2	2	3	2	5	1	5	3	2	1	10	6	4	2	3	2	3	3	6
Mtub#1034	Percy829	Djibouti	EAI	9	4	2	5	5	2	4	3	2	6	2	2	3	1	3	9	7	4	10	3	2	5	5	9
Mtub#1035	Percy830	Djibouti	MOD-CDC	3	2	4	2	3	2	4	1	2	5	1	1	3	2	2	9	8	4	3	4	4	3	3	8
Mtub#1036	Percy831	Djibouti	CAS	4	2	2	2	4	2	7	4	2	5	1	1	3	3	4	9	9	3	3	4	2	3	2	10
Mtub#1037	Percy832	Djibouti	MOD-CDC	3	2	3	2	3	2	5	3	1	3	1	5	3	2	4	9	8	4	2	2	4	3	3	11
Mtub#1038	Percy833	Djibouti	EAI	6	4	2	5	6	2	4	3	2	6	2	2	3	2	3	9	8	4	6	3	1	4	4	13
Mtub#1039	Percy834	Djibouti	CAS	4	2	2	2	3	2	7	4	2	5	1	1	3	3	4	9	10	3	3	4	2	3	2	10
Mtub#1040	Percy835	Djibouti	MOD-CDC	3	2	4	2	3	2	5	1	2	5	1	1	3	2	2	9	8	4	3	4	4	3	3	8
Mtub#1041	Percy836	Djibouti	MOD-CDC	3	2	4	2	3	2	5	1	2	5	1	1	3	2	2	9	8	4	3	4	4	3	3	8
Mtub#1042	Percy837	Djibouti	CAS	4	2	2	2	5	2	4	3	2	5	1	7	3	3	3	9	9	3	4	4	2	3	3	10
Mtub#1043	Percy838	Djibouti	MOD	2	2	4	2	3	2	3	3	2	5	1	4	3	2	4	10	6	4	3	4	2	3	3	6
Mtub#1044	Percy839	Djibouti	MOD-CDC	3	2	1	2	2	2	5	2	2	5	1	6	3	2	5	9	9	4	4	4	4	3	4	5
Mtub#1045	Percy840	Djibouti	CAS	4	2	2	2	5	2	6	4	2	5	1	5	3	3	3	9	9	3	4	4	2	3	3	10
Mtub#1046	Percy841	Djibouti	MOD	4	2	6	3	3	2	2	3	1	5	1	2	3	2	3	10	6	4	1	4	2	3	3	6
Mtub#1047	Percy842	Djibouti	CAS	4	2	2	2	5	2	3	3	2	5	1	7	3	3	3	9	10	3	4	4	2	3	3	10
Mtub#1048	Percy843	Djibouti	MOD-CDC	3	2	4	2	3	2	5	1	2	5	1	1	2	2	2	9	8	3	3	4	4	3	3	8
Mtub#1049	Percy844	Djibouti	MOD	2	2	4	2	3	2	3	3	2	5	1	4	3	2	4	10	6	4	3	4	2	3	4	6
Mtub#1050	Percy845	Djibouti	MOD	2	2	4	2	3	2	3	3	2	5	1	4	3	2	4	10	6	4	3	4	2	3	4	6
Mtub#1051	Percy846	Djibouti	MOD	2	2	5	2	3	2	3	3	2	5	1	4	3	2	4	10	6	4	3	4	2	3	4	6
Mtub#1053	S13	Sudan	CAS	4	2	2	2	5	2	6	4	2	5	1	5	3	3	3	9	6	3	4	4	2	3	3	12
Mtub#1054	S20	Sudan	MOD	3	2	5	2	2	2	4	3	2	5	1	5	3	2	4	10	6	4	2	4	2	3	4	8
Mtub#1055	S21	Sudan	CAS	4	2	2	2	5	2	6	4	2	5	1	5	3	3	3	9	8	3	4	4	2	3	3	3
Mtub#1056	S23	Sudan	CAS	6	2	2	2	5	2	6	4	2	3	1	3	3	3	3	9	8	3	4	4	2	2	3	10
Mtub#1057	S26	Sudan	CAS	6	2	2	2	5	2	6	4	2	4	1	3	3	3	6	9	6	3	3	4	2	3	3	3
Mtub#1058	S28	Sudan	CAS	4	2	2	2	5	2	6	4	2	5	1	5	3	3	3	9	8	3	4	4	2	3	3	10
Mtub#1059	S29	Sudan	CAS	6	2	2	2	5	2	6	4	2	5	1	5	3	3	1	9	8	3	3	4	2	3	3	3
Mtub#1060	S41	Sudan	EAI	6	1	4	5	6	2	4	3	2	5	2	2	3	2	3	9	8	4	6	3	1	3	8	13
Mtub#1061	S42	Sudan	CAS		2	2	2	3	2	6	4	2	5	1	3	3	3	3	9	8	3	4	4	2	3	3	10
Mtub#1062	S61	Sudan	CAS	4	2	2	2	4	2	7	4	2	5	1	1	3		4	9	8	3	3	4	2	3	2	10
Mtub#1063	S69	Sudan	CAS	6	2	2	2	5	2	6	4	2	3	1	3	3	3	3	9	8	3	4	3	2	3	3	10
Mtub#1064	S72	Sudan	MOD	2	2	4	2	3	2	3		2	5	1	5	3	2	5	10	7	4	2	4	2	3	3	6
Mtub#1065	S73	Sudan	CAS	3	2	2	2	5	2	6		2	6	1	5	3	3	3	9	9	3	4	4	2	4	3	10
Mtub#1066	S75	Sudan	CAS	6	2	2	2	5	2	6	3	2	5	1	6	3	3	3	9	9	3	4	4	2	3	3	3
Mtub#1067	S77	Sudan	CAS	6	2	2	2	5	2	6	4	2	5	1	5	3	3	1	9	8	3	3	4	2	3	3	10
Mtub#1068	S79	Sudan	MOD	3	2	5	2	2	2	4	3	2	5	1	5	3	2	4	10	6	4	2	4	2	3	4	24
Mtub#1069	S85	Sudan	CAS	3	2	2	2	5	2	6	4	2	5	1	6	3	3	3	9	8	3	4	4	2	3	3	10
Mtub#1070	S91	Sudan	CAS	4	2	2	2	5	2	6	3	2	5	1	5	3	3	3	9	8	3	4	4	2	3	3	10
Mtub#1071	Percy848	Djibouti	EAI	6	4	4	5	2	2	4	3	2	6	2	2	3	2	3	9	8	4	6	3	1	4	4	13
Mtub#1072	Percy849	Djibouti	EAI	6	4	4	5	2	2	4	3	2	6	2	2	3	2	3	10	8	4	6	3	1	4	4	13
Mtub#1073	Percy850	Djibouti	EAI	6	4	4	5	2	2	4	3	2	6	2	2	3	2	3	9	8	4	6	3	1	4	4	13
Mtub#1074	Percy851	Djibouti	MOD-CDC	4	2	3	2	3	2	7	2	2	5	1	1	3	2	2	9	8	4	4	4	4	3	3
Mtub#1132	Percy909	djibouti	EAI	8	4	2	5	5	2	4	3	2	6	2	2	3	1	3	9	7	4	10	3	2	5	5	9
Mtub#1134	Percy911	djibouti	MOD	4	2	4	3	2	3	3	3	2	5	1	5	3	2	2	10	6	4	1	4	2	3	3	6
Mtub#1201	Percy978	Djibouti	CAS	4	2	2	2	5	2	6	4	1	5	1	5	3	3	4	9	9	3	4	4	2	3	3	10
Mtub#1203	Percy980	Djibouti	EAI	4	4	4	5	6	2	4	3	2	6	2	2	3	2	3	9	8	4	5	3	1	4	2	13
Mtub#1204	Percy981	Djibouti	EAI	4	4	4	5	6	2	4	3	2	6	2	2	3	2	3	9	8	4	5	3	1	4	2	13
Mtub#1205	Percy982	Djibouti	EAI	4	4	4	5	6	2	4	3	2	6	2	2	3	2	3	9	8	4	5	3	1	4	2	13
Mtub#1206	Percy983	Djibouti	EAI	4	4	4	5	6	2	4	3	2	6	2	2	3	2	3	9	8	4	5	3	1	4	2	13
Mtub#1207	Percy984	Djibouti	EAI	4	4	4	5	6	2	4	3	2	6	2	2	3	2	3	9	8	4	5	3	1	4	2	13
Mtub#1208	Percy996	Djibouti	EAI	4	4	4	5	6	2	4	3	2	6	2	2	3	2	3	9	7	4	5	3	1	4	2	13
Mtub#1209	Percy997	Djibouti	CAS	4	2	2	2	5	2	6	4	2	5	1	5	3	3	4	9	9	3	4	4	2	3	3	10
Mtub#1210	Percy998	Djibouti	CAS	4	2	2	2	5	2	6	4	2	5	1	5	3	3	4	9	9	3	4	4	2	3	3	10
Mtub#1222	Percy999	Djibouti	CAS	4	2	2	2	5	2	4	3	2	5	1	7	3	3	3	9	9	3	4	4	2	3	3	10
Mtub#1223	Percy1000	Djibouti	EAI	4	4	4	6	6	2	4	3	2	6	1	2	3	2	3	9	8	4	5	3	1	4	2	13
Mtub#1224	Percy1001	Djibouti	EAI	3	4	4	6	6	2	4	3	2	6	2	2	3	2	3	9	8	4	5	3	1	4	2	12
Mtub#1226	Percy1003	Djibouti	CAS	4	2	2	2	4	2	4	3	2	5	1	7	3	3	3	9	8	3	2	4	2	3	3	10
Mtub#1228	Percy1005	Djibouti	CAS	4	2	2	2	5	2	6	4	2	5	1	6	3	3	2	9	9	3	6	4	2	3	2	8
Mtub#1229	Percy1006	Djibouti	MOD-CDC	3	2	3	2	3	2	5	3	1	3	1	5	3	2	3	9	8	4	2	2	3	3	3	11
Mtub#1260	Percy1037	Djibouti	CAS	4	2	2	2	4	2	5	6	2	5	1	1	3	3	4	9	9	3	3	4	2	3	2	10
Mtub#1261	Percy1038	Djibouti	MOD-CDC	3	2	4	2	3	2	5	1	2	5	1	1	3	2	2	9	8	4	3	4	4	3	3	8
Mtub#1262	Percy1039	Djibouti	EAI	8	4	2	5	5	2	4	5	2	6	2	2	3	1	3	9	7	4	8	3	2	5	5	9
Mtub#1263	Percy1040	Djibouti	MOD-CDC	3	2	4	2	3	2	5	1	2	5	1	1	3	2	2	9	8	4	3	4	4	3	3	8
Mtub#1264	Percy1041	Djibouti	CAS	4	2	2	2	5	2	4	5	2	5	1	2	3	3	3	9	9	3	3	4	2	3	3	10
Mtub#1265	Percy1042	Djibouti	CAS	4	2	2	2	4	2	7	6	2	5	1	1	3	3	4	9	9	3	3	4	2	3	2	10
Mtub#1266	Percy1043	Djibouti	MOD-CDC	3	2	4	2	3	2	5	1	2	5	1	1	3	2	2	9	8	4	3	4	4	3	3	8
Mtub#1267	Percy1044	Djibouti	CAS	4	2	2	2	4	2	6	6	2	5	2	5	3	3	3	9	9	3	4	4	2	3	3
* the H37Rv reference strain contains a very rare intermediate allele 23bp longer than the CDC1551 allele which is coded 2U whereas ETRD (alias MIRU04) is a 77 bp repeat unit VNTR.
** the H37Rv genome sequence (accession number NC_000962.2) Mtub39 allele contains two repeat units whereas the H37Rv representative allele is 3 repeat units larger (coded 5 here and in the MIRU-VNTRplus database).
